# Supplementary material for: Identification of quantitative trait loci (QTLs) and candidate genes of seed Iron and zinc content in soybean [Glycine max (L.) Merr.]
Source: BMC Genomics. 2022 Feb 19;23:146. doi: 10.1186/s12864-022-08313-1 (PMC8857819; doi:10.1186/s12864-022-08313-1)
Supplement: Supplementary file 1 — Additional file 1: Table S1. The significant LOD thresholds were determined by 1000permutations (p < 0.05). Table S2. Overall genes related toseed Fe and Zn content in three major QTL regions. Table S3. GeneOntology (GO) enrichment analysis of overall genes in three major QTL regions. TableS4. Significant SNV mutations and mutant genes between Guizao1 and B13 inthree major QTLs. Table S5. Significant InDel mutations and mutant genesbetween Guizao1 and B13 in three major QTLs. Table S6. Expression analysisof mutant genes in soybean in different developmental stages and tissues. Table S7. Variations inputative candidate genes within qFC7, qZC3, and qZC20. Table S8.Raw phenotyping data of GB RIL population and two parents collected in four environments. [file 12864_2022_8313_MOESM1_ESM.xlsx]

## Sheet: Table S1
Table S1. The significant LOD thresholds were determined by 1000 permutations (p<0.05).
Trait	Environment	ICIM-ADD	CIM	QEI
Seed Fe Content	18GZ	3.5243	3.6	5.2985
	18ZC	3.6225	3.5
	19GZ	3.3931	3.5
	19ZC	3.4899	3.5
Seed Zn Content	18GZ	3.5054	3.5	5.3228
	18ZC	3.6116	3.5
	19GZ	3.4332	3.5
	19ZC	3.3925	3.6
Integration		3.6	3.6	5.3

## Sheet: Table S2
Table S2. Overall genes associated with seed Fe and Zn content in three major QTL regions.
QTL	Chromosomes	Gmax 2.0 Gene ID	Start	Stop (bp)	Top Arabidopsis (TAIR10) BLASTP Hit	Gene Ontology Biological Process IDs	Gene Ontology Biological Process Descriptions	Gene Ontology Molecular Function IDs	Gene Ontology Molecular Function Descriptions	Gene Ontology Cellular Component IDs	Gene Ontology Cellular Component Descriptions
qZC3	Chr03	Glyma.03G225400	42775604	42781630	AT2G46930.1	NA	NA	GO:0004091	carboxylesterase activity	GO:0005576	extracellular region
qZC3	Chr03	Glyma.03G225500	42786848	42791059	AT3G62040.1	GO:0010167 GO:0015706	nitrate transport; response to nitrate	GO:0016787	hydrolase activity	GO:0005634	nucleus
qZC3	Chr03	Glyma.03G225600	42790892	42793688	AT3G62030.3	GO:0000096 GO:0000413 GO:0006457 GO:0006546 GO:0006636 GO:0006733 GO:0006766 GO:0006979 GO:0007165 GO:0008652 GO:0009072 GO:0009073 GO:0009106 GO:0009108 GO:0009117 GO:0009409 GO:0009637 GO:0009642 GO:0009644 GO:0009651 GO:0009695 GO:0009697 GO:0009737 GO:0009744 GO:0009814 GO:0009965 GO:0010114 GO:0010155 GO:0010218 GO:0010555 GO:0015995 GO:0019288 GO:0019344 GO:0019684 GO:0019748 GO:0030154 GO:…	aromatic amino acid family biosynthetic process; aromatic amino acid family metabolic process; cell differentiation; cellular amino acid biosynthetic process; chlorophyll biosynthetic process; coenzyme biosynthetic process; cysteine biosynthetic process; defense response, incompatible interaction; defense response to bacterium; glycine catabolic process; isopentenyl diphosphate biosynthetic proce…	GO:0003755 GO:0005515	peptidyl-prolyl cis-trans isomerase activity; protein binding	GO:0005739 GO:0009507 GO:0009535 GO:0009570 GO:0009579 GO:0009941 GO:0022626 GO:0031977 GO:0048046	apoplast; chloroplast; chloroplast envelope; chloroplast stroma; chloroplast thylakoid membrane; cytosolic ribosome; mitochondrion; thylakoid; thylakoid lumen
qZC3	Chr03	Glyma.03G225700	42800728	42801518	NA	NA	NA	NA	NA	NA	NA
qZC3	Chr03	Glyma.03G225800	42801661	42808660	AT2G46920.2	GO:0000226 GO:0000911 GO:0006355 GO:0006406 GO:0006499 GO:0007155 GO:0009909 GO:0009934 GO:0010074 GO:0010090 GO:0018345 GO:0018377 GO:0043687 GO:0045010 GO:0045893 GO:0048765 GO:0071555	N-terminal protein myristoylation; actin nucleation; cell adhesion; cell wall organization; cytokinesis by cell plate formation; mRNA export from nucleus; maintenance of meristem identity; microtubule cytoskeleton organization; positive regulation of transcription, DNA-dependent; post-translational protein modification; protein myristoylation; protein palmitoylation; regulation of flower developm…	GO:0003824 GO:0004722 GO:0005543	catalytic activity; phospholipid binding; protein serine/threonine phosphatase activity	GO:0005634 GO:0005886	nucleus; plasma membrane
qZC3	Chr03	Glyma.03G225900	42809757	42811692	AT4G01630.1	GO:0009664 GO:0009826 GO:0009828 GO:0009831	plant-type cell wall loosening; plant-type cell wall modification involved in multidimensional cell growth; plant-type cell wall organization; unidimensional cell growth	NA	NA	GO:0005576	extracellular region
qZC3	Chr03	Glyma.03G226000	42818553	42823054	AT5G66460.1	GO:0008152 GO:0009845 GO:0009855 GO:0009944 GO:0010014 GO:0010075	determination of bilateral symmetry; meristem initiation; metabolic process; polarity specification of adaxial/abaxial axis; regulation of meristem growth; seed germination	GO:0004553 GO:0016985	hydrolase activity, hydrolyzing O-glycosyl compounds; mannan endo-1,4-beta-mannosidase activity	GO:0005576 GO:0071944	cell periphery; extracellular region
qZC3	Chr03	Glyma.03G226100	42827063	42833164	AT1G27680.1	GO:0009058 GO:0019252	biosynthetic process; starch biosynthetic process	GO:0008878 GO:0016779	glucose-1-phosphate adenylyltransferase activity; nucleotidyltransferase activity	GO:0009507	chloroplast
qZC3	Chr03	Glyma.03G226200	42835071	42845715	AT3G62010.1	NA	NA	NA	NA	GO:0005634 GO:0005829	cytosol; nucleus
qZC3	Chr03	Glyma.03G226300	42850467	42856914	AT1G02305.1	GO:0006508 GO:0050790	proteolysis; regulation of catalytic activity	GO:0004197 GO:0008234	cysteine-type endopeptidase activity; cysteine-type peptidase activity	GO:0005576 GO:0005773	extracellular region; vacuole
qZC3	Chr03	Glyma.03G226400	42859915	42872497	AT5G24710.1	GO:0008150	biological process	GO:0003674	molecular function	GO:0005737 GO:0005886	cytoplasm; plasma membrane
qZC3	Chr03	Glyma.03G226500	42874585	42876167	AT1G73177.1	GO:0009640 GO:0009793 GO:0009845 GO:0009909 GO:0009933 GO:0010162 GO:0010182 GO:0010228 GO:0010229 GO:0016567 GO:0019915 GO:0048827 GO:0050826	embryo development ending in seed dormancy; inflorescence development; lipid storage; meristem structural organization; photomorphogenesis; phyllome development; protein ubiquitination; regulation of flower development; response to freezing; seed dormancy process; seed germination; sugar mediated signaling pathway; vegetative to reproductive phase transition of meristem	GO:0003674	molecular function	GO:0005634 GO:0005680	anaphase-promoting complex; nucleus
qZC3	Chr03	Glyma.03G226600	42877084	42882874	AT5G26742.2	GO:0009793	embryo development ending in seed dormancy	GO:0003676 GO:0003723 GO:0004386 GO:0005524 GO:0008026 GO:0008270	ATP-dependent helicase activity; ATP binding; RNA binding; helicase activity; nucleic acid binding; zinc ion binding	GO:0005634 GO:0009507 GO:0009570 GO:0009941 GO:0016020	chloroplast; chloroplast envelope; chloroplast stroma; membrane; nucleus
qZC3	Chr03	Glyma.03G226700	42884462	42889548	AT3G05940.1	GO:0008150	biological process	NA	NA	GO:0005576	extracellular region
qZC3	Chr03	Glyma.03G226800	42889873	42893352	AT3G14610.1	GO:0055114	oxidation-reduction process	GO:0005506 GO:0009055 GO:0016705 GO:0019825 GO:0020037	electron carrier activity; heme binding; iron ion binding; oxidoreductase activity, acting on paired donors, with incorporation or reduction of molecular oxygen; oxygen binding	GO:0005783	endoplasmic reticulum
qZC3	Chr03	Glyma.03G226900	42896055	42896943	AT5G26731.1	GO:0008150	biological process	GO:0003674	molecular function	GO:0005739	mitochondrion
qZC3	Chr03	Glyma.03G227000	42901872	42902550	AT3G05936.1	GO:0008150	biological process	GO:0003674	molecular function	GO:0005739	mitochondrion
qZC3	Chr03	Glyma.03G227100	42904765	42910161	AT4G11160.1	GO:0006413 GO:0009165 GO:0009887 GO:0009888 GO:0010228 GO:0010638 GO:0016926 GO:0033044 GO:0050665	hydrogen peroxide biosynthetic process; nucleotide biosynthetic process; organ morphogenesis; positive regulation of organelle organization; protein desumoylation; regulation of chromosome organization; tissue development; translational initiation; vegetative to reproductive phase transition of meristem	GO:0003743 GO:0003924 GO:0005525	GTP binding; GTPase activity; translation initiation factor activity	GO:0005622	intracellular
qZC3	Chr03	Glyma.03G227200	42911251	42912724	NA	NA	NA	NA	NA	NA	NA
qZC3	Chr03	Glyma.03G227300	42918771	42923401	AT1G09570.1	GO:0006355 GO:0007165 GO:0007623 GO:0009584 GO:0009585 GO:0009630 GO:0009638 GO:0009640 GO:0010017 GO:0010161 GO:0010201 GO:0010203 GO:0010218 GO:0017006 GO:0017148 GO:0018106 GO:0018298 GO:0046685	circadian rhythm; detection of visible light; gravitropism; negative regulation of translation; peptidyl-histidine phosphorylation; photomorphogenesis; phototropism; protein-chromophore linkage; protein-tetrapyrrole linkage; red, far-red light phototransduction; red light signaling pathway; red or far-red light signaling pathway; regulation of transcription, DNA-dependent; response to arsenic-con…	GO:0000155 GO:0004673 GO:0004871 GO:0005515 GO:0005524 GO:0008020 GO:0009881 GO:0009883 GO:0031516 GO:0042802 GO:0042803	ATP binding; G-protein coupled photoreceptor activity; far-red light photoreceptor activity; identical protein binding; phosphorelay sensor kinase activity; photoreceptor activity; protein binding; protein histidine kinase activity; protein homodimerization activity; red or far-red light photoreceptor activity; signal transducer activity	GO:0005634 GO:0005737 GO:0016020 GO:0016604	cytoplasm; membrane; nuclear body; nucleus
qZC3	Chr03	Glyma.03G227400	42925859	42927633	AT1G09560.1	GO:0006499 GO:0006865 GO:0006888 GO:0009409 GO:0009627 GO:0010167 GO:0010497 GO:0015706 GO:0034976 GO:0043090 GO:2000280	ER to Golgi vesicle-mediated transport; N-terminal protein myristoylation; amino acid import; amino acid transport; nitrate transport; plasmodesmata-mediated intercellular transport; regulation of root development; response to cold; response to endoplasmic reticulum stress; response to nitrate; systemic acquired resistance	GO:0030145 GO:0045735	manganese ion binding; nutrient reservoir activity	GO:0005576 GO:0005618 GO:0005634 GO:0009506	cell wall; extracellular region; nucleus; plasmodesma
qZC3	Chr03	Glyma.03G227500	42936800	42941199	AT1G69850.1	GO:0009624 GO:0010119 GO:0080168	abscisic acid transport; regulation of stomatal movement; response to nematode	GO:0005215 GO:0005509 GO:0090440	abscisic acid transporter activity; calcium ion binding; transporter activity	GO:0005886 GO:0016020	membrane; plasma membrane
qZC3	Chr03	Glyma.03G227600	42945624	42950889	AT5G26670.1	NA	NA	GO:0004091	carboxylesterase activity	GO:0005576	extracellular region
qZC3	Chr03	Glyma.03G227700	42961283	42964366	AT1G09540.1	GO:0001944 GO:0006355 GO:0009733 GO:0010089 GO:0010119 GO:0010214 GO:0016132 GO:0044036 GO:0048364	brassinosteroid biosynthetic process; cell wall macromolecule metabolic process; regulation of stomatal movement; regulation of transcription, DNA-dependent; response to auxin stimulus; root development; seed coat development; vasculature development; xylem development	GO:0003677 GO:0003700	DNA binding; sequence-specific DNA binding transcription factor activity	GO:0005634	nucleus
qZC3	Chr03	Glyma.03G227800	42980227	42984347	AT1G09530.2	GO:0006355 GO:0007165 GO:0007623 GO:0009630 GO:0009639 GO:0009704 GO:0009740 GO:0010017 GO:0031539	circadian rhythm; de-etiolation; gibberellic acid mediated signaling pathway; gravitropism; positive regulation of anthocyanin metabolic process; red or far-red light signaling pathway; regulation of transcription, DNA-dependent; response to red or far red light; signal transduction	GO:0003677 GO:0003700 GO:0005515 GO:0042802	DNA binding; identical protein binding; protein binding; sequence-specific DNA binding transcription factor activity	GO:0005634	nucleus
qZC3	Chr03	Glyma.03G227900	42988527	42990638	AT2G22070.1	GO:0008150	biological process	GO:0003674	molecular function	GO:0005739	mitochondrion
qZC3	Chr03	Glyma.03G228000	43018874	43019410	AT3G05858.1	GO:0008150	biological process	GO:0003674	molecular function	GO:0005634	nucleus
qZC3	Chr03	Glyma.03G228100	43023760	43027427	AT5G26610.3	GO:0008150	biological process	GO:0003676 GO:0008270	nucleic acid binding; zinc ion binding	GO:0005622 GO:0005634	intracellular; nucleus
qZC3	Chr03	Glyma.03G228200	43028333	43033397	AT1G11910.1	GO:0006096 GO:0006508 GO:0006623 GO:0006629 GO:0006833 GO:0006972 GO:0007030 GO:0009266 GO:0009651 GO:0046686 GO:0048513	Golgi organization; glycolysis; hyperosmotic response; lipid metabolic process; organ development; protein targeting to vacuole; proteolysis; response to cadmium ion; response to salt stress; response to temperature stimulus; water transport	GO:0004175 GO:0004190	aspartic-type endopeptidase activity; endopeptidase activity	GO:0005576 GO:0005773 GO:0005829 GO:0009506	cytosol; extracellular region; plasmodesma; vacuole
qZC3	Chr03	Glyma.03G228300	43038821	43041722	AT5G26600.1	GO:0006569 GO:0008152 GO:0009610 GO:0009684 GO:0019344 GO:0046482	cysteine biosynthetic process; indoleacetic acid biosynthetic process; metabolic process; para-aminobenzoic acid metabolic process; response to symbiotic fungus; tryptophan catabolic process	GO:0003824 GO:0030170	catalytic activity; pyridoxal phosphate binding	NA	NA
qZC3	Chr03	Glyma.03G228400	43044060	43046254	AT5G27870.1	GO:0042545	cell wall modification	GO:0004857 GO:0030599	enzyme inhibitor activity; pectinesterase activity	GO:0005618 GO:0005634 GO:0009505	cell wall; nucleus; plant-type cell wall
qZC3	Chr03	Glyma.03G228500	43059283	43063212	AT3G62200.1	GO:0008150	biological process	GO:0003674	molecular function	GO:0005634	nucleus
qZC3	Chr03	Glyma.03G228600	43064523	43067781	AT2G30933.1	GO:0008150	biological process	GO:0003674	molecular function	GO:0005886	plasma membrane
qZC3	Chr03	Glyma.03G228700	43069814	43073090	AT1G09450.1	GO:0006260 GO:0006270 GO:0006275 GO:0006306 GO:0006468 GO:0006499 GO:0007067 GO:0008283 GO:0009909 GO:0010389 GO:0016458 GO:0016570 GO:0031047 GO:0034968 GO:0035407 GO:0048449 GO:0048451 GO:0048453 GO:0051225 GO:0051567 GO:0051726 GO:0072355	DNA methylation; DNA replication; DNA replication initiation; N-terminal protein myristoylation; cell proliferation; floral organ formation; gene silencing; gene silencing by RNA; histone H3-K9 methylation; histone H3-T11 phosphorylation; histone H3-T3 phosphorylation; histone lysine methylation; histone modification; mitosis; petal formation; protein phosphorylation; regulation of DNA replicatio…	GO:0004672 GO:0005524 GO:0035402 GO:0072354	ATP binding; histone kinase activity (H3-T11 specific); histone kinase activity (H3-T3 specific); protein kinase activity	GO:0005634 GO:0005737	cytoplasm; nucleus
qZC3	Chr03	Glyma.03G228800	43085443	43090727	AT1G56720.3	GO:0006468 GO:0046777	protein autophosphorylation; protein phosphorylation	GO:0004672 GO:0004674 GO:0005524 GO:0016301 GO:0016772	ATP binding; kinase activity; protein kinase activity; protein serine/threonine kinase activity; transferase activity, transferring phosphorus-containing groups	GO:0005886	plasma membrane
qZC3	Chr03	Glyma.03G228900	43094940	43098764	AT1G09430.1	GO:0006085 GO:0006623	acetyl-CoA biosynthetic process; protein targeting to vacuole	GO:0003878 GO:0005524 GO:0016874	ATP binding; ATP citrate synthase activity; ligase activity	GO:0005737 GO:0005829 GO:0009346	citrate lyase complex; cytoplasm; cytosol
qZC3	Chr03	Glyma.03G229000	43103907	43113142	AT3G07100.1	GO:0006486 GO:0006487 GO:0006810 GO:0006886 GO:0006888 GO:0008284 GO:0080119	ER body organization; ER to Golgi vesicle-mediated transport; intracellular protein transport; positive regulation of cell proliferation; protein N-linked glycosylation; protein glycosylation; transport	GO:0005215 GO:0008270	transporter activity; zinc ion binding	GO:0005737 GO:0030127	COPII vesicle coat; cytoplasm
qZC3	Chr03	Glyma.03G229100	43124957	43127801	AT5G66460.1	GO:0008152 GO:0009845 GO:0009855 GO:0009944 GO:0010014 GO:0010075	determination of bilateral symmetry; meristem initiation; metabolic process; polarity specification of adaxial/abaxial axis; regulation of meristem growth; seed germination	GO:0004553 GO:0016985	hydrolase activity, hydrolyzing O-glycosyl compounds; mannan endo-1,4-beta-mannosidase activity	GO:0005576 GO:0071944	cell periphery; extracellular region
qZC3	Chr03	Glyma.03G229200	43129515	43134032	AT5G26751.1	GO:0009933 GO:0016310 GO:0042538	hyperosmotic salinity response; meristem structural organization; phosphorylation	GO:0004672 GO:0004674	protein kinase activity; protein serine/threonine kinase activity	GO:0005634 GO:0005829	cytosol; nucleus
qZC3	Chr03	Glyma.03G229300	43139141	43142286	AT1G56700.2	GO:0006508	proteolysis	NA	NA	GO:0005737	cytoplasm
qZC3	Chr03	Glyma.03G229400	43144328	43150674	AT1G09420.1	GO:0006006 GO:0055114	glucose metabolic process; oxidation-reduction process	GO:0000166 GO:0004345 GO:0050661	NADP binding; glucose-6-phosphate dehydrogenase activity; nucleotide binding	GO:0009507	chloroplast
qZC3	Chr03	Glyma.03G229500	43155122	43156303	NA	NA	NA	NA	NA	NA	NA
qZC3	Chr03	Glyma.03G229600	43158099	43161371	AT1G09390.1	GO:0006114 GO:0006629	glycerol biosynthetic process; lipid metabolic process	GO:0004091 GO:0016788	carboxylesterase activity; hydrolase activity, acting on ester bonds	GO:0005576 GO:0009570	chloroplast stroma; extracellular region
qZC3	Chr03	Glyma.03G229700	43167133	43170645	AT1G09380.1	NA	NA	NA	NA	GO:0016020	membrane
qZC3	Chr03	Glyma.03G229800	43172457	43175687	AT1G56600.1	GO:0006012 GO:0006979 GO:0009409 GO:0009414 GO:0009651 GO:0009737 GO:0016051	carbohydrate biosynthetic process; galactose metabolic process; response to abscisic acid stimulus; response to cold; response to oxidative stress; response to salt stress; response to water deprivation	GO:0016757 GO:0016758 GO:0047216	inositol 3-alpha-galactosyltransferase activity; transferase activity, transferring glycosyl groups; transferase activity, transferring hexosyl groups	GO:0005634	nucleus
qZC3	Chr03	Glyma.03G229900	43189661	43190489	NA	NA	NA	NA	NA	NA	NA
qZC3	Chr03	Glyma.03G230000	43190797	43194898	AT1G09340.1	GO:0000165 GO:0005996 GO:0006098 GO:0006364 GO:0006612 GO:0006636 GO:0007623 GO:0009409 GO:0009595 GO:0009611 GO:0009637 GO:0009657 GO:0009658 GO:0009697 GO:0009814 GO:0009853 GO:0009862 GO:0009867 GO:0009902 GO:0009965 GO:0010027 GO:0010114 GO:0010200 GO:0010207 GO:0010218 GO:0010310 GO:0010363 GO:0015995 GO:0016117 GO:0018119 GO:0019288 GO:0019684 GO:0030154 GO:0031348 GO:0032544 GO:0034660 GO:…	MAPK cascade; carotenoid biosynthetic process; cell differentiation; cellular response to water deprivation; chlorophyll biosynthetic process; chloroplast organization; chloroplast relocation; circadian rhythm; defense response, incompatible interaction; defense response to bacterium; defense response to fungus; detection of biotic stimulus; isopentenyl diphosphate biosynthetic process, mevalonat…	GO:0003723 GO:0005515	RNA binding; protein binding	GO:0005773 GO:0005777 GO:0005794 GO:0005840 GO:0009506 GO:0009507 GO:0009570 GO:0009941 GO:0010287 GO:0010319 GO:0016020 GO:0048046	Golgi apparatus; apoplast; chloroplast; chloroplast envelope; chloroplast stroma; membrane; peroxisome; plasmodesma; plastoglobule; ribosome; stromule; vacuole
qZC3	Chr03	Glyma.03G230100	43193894	43197583	AT1G09330.1	GO:0007030 GO:0009306 GO:0009826	Golgi organization; protein secretion; unidimensional cell growth	GO:0003674	molecular function	GO:0005768 GO:0005794 GO:0005802 GO:0016021	Golgi apparatus; endosome; integral to membrane; trans-Golgi network
qZC3	Chr03	Glyma.03G230200	43198874	43202160	AT1G56590.1	GO:0006623 GO:0006810 GO:0006886 GO:0009630 GO:0016192 GO:0030244 GO:0048193	Golgi vesicle transport; cellulose biosynthetic process; gravitropism; intracellular protein transport; protein targeting to vacuole; transport; vesicle-mediated transport	NA	NA	GO:0005622 GO:0030125	clathrin vesicle coat; intracellular
qZC3	Chr03	Glyma.03G230300	43202604	43204498	AT4G15510.1	GO:0048564	photosystem I assembly	GO:0005515	protein binding	GO:0009507 GO:0009535 GO:0009543 GO:0009570 GO:0009579 GO:0009654 GO:0016020 GO:0030095 GO:0031977	chloroplast; chloroplast photosystem II; chloroplast stroma; chloroplast thylakoid lumen; chloroplast thylakoid membrane; membrane; oxygen evolving complex; thylakoid; thylakoid lumen
qZC3	Chr03	Glyma.03G230400	43205651	43209277	AT3G05820.1	NA	NA	GO:0003824 GO:0004564	beta-fructofuranosidase activity; catalytic activity	NA	NA
qZC3	Chr03	Glyma.03G230500	43209994	43211988	AT1G61040.1	GO:0000398 GO:0006352 GO:0006355 GO:0008284 GO:0009630 GO:0009910 GO:0016570 GO:0030244 GO:0030422 GO:0035196 GO:0043687 GO:0045893 GO:0048193 GO:0048573 GO:0051276	DNA-dependent transcription, initiation; Golgi vesicle transport; cellulose biosynthetic process; chromosome organization; gravitropism; histone modification; mRNA splicing, via spliceosome; negative regulation of flower development; photoperiodism, flowering; positive regulation of cell proliferation; positive regulation of transcription, DNA-dependent; post-translational protein modification; p…	GO:0003677	DNA binding	GO:0005634	nucleus
qZC3	Chr03	Glyma.03G230600	43215435	43216516	AT1G09310.1	GO:0008150 GO:0019344	biological process; cysteine biosynthetic process	NA	NA	GO:0005634 GO:0048046	apoplast; nucleus
qZC3	Chr03	Glyma.03G230700	43219838	43222853	AT1G09270.2	GO:0006007 GO:0006499 GO:0006606 GO:0006612 GO:0006820 GO:0006862 GO:0006886 GO:0006888 GO:0006944 GO:0010363 GO:0015696 GO:0015802 GO:0030581 GO:0043069 GO:0043090 GO:0043269 GO:0080034	ER to Golgi vesicle-mediated transport; N-terminal protein myristoylation; amino acid import; ammonium transport; anion transport; basic amino acid transport; cellular membrane fusion; glucose catabolic process; host response to induction by symbiont of tumor, nodule or growth in host; intracellular protein transport; negative regulation of programmed cell death; nucleotide transport; protein imp…	GO:0005515 GO:0008565	protein binding; protein transporter activity	GO:0005622 GO:0005737 GO:0005829	cytoplasm; cytosol; intracellular
qZC3	Chr03	Glyma.03G230800	43231839	43232824	AT1G09250.1	NA	NA	GO:0003700	sequence-specific DNA binding transcription factor activity	GO:0005634	nucleus
qZC3	Chr03	Glyma.03G230900	43239772	43246618	AT1G56500.1	GO:0000023 GO:0009773 GO:0009902 GO:0010027 GO:0010196 GO:0016117 GO:0019252 GO:0019288 GO:0034660	carotenoid biosynthetic process; chloroplast relocation; isopentenyl diphosphate biosynthetic process, mevalonate-independent pathway; maltose metabolic process; ncRNA metabolic process; nonphotochemical quenching; photosynthetic electron transport in photosystem I; starch biosynthetic process; thylakoid membrane organization	GO:0003824 GO:0016491 GO:0016787	catalytic activity; hydrolase activity; oxidoreductase activity	GO:0009507 GO:0009534 GO:0009570 GO:0042651	chloroplast; chloroplast stroma; chloroplast thylakoid; thylakoid membrane
qZC3	Chr03	Glyma.03G231000	43249214	43253614	AT1G74150.1	GO:0006869 GO:0008150	biological process; lipid transport	NA	NA	GO:0005634	nucleus
qZC3	Chr03	Glyma.03G231100	43264992	43271439	AT1G23380.1	GO:0006355 GO:0009062 GO:0009855 GO:0010014 GO:0010073 GO:0048513	determination of bilateral symmetry; fatty acid catabolic process; meristem initiation; meristem maintenance; organ development; regulation of transcription, DNA-dependent	GO:0003677 GO:0003700 GO:0043565	DNA binding; sequence-specific DNA binding; sequence-specific DNA binding transcription factor activity	GO:0005634	nucleus
qZC3	Chr03	Glyma.03G231200	43275346	43276824	AT1G09240.1	GO:0009555 GO:0009860 GO:0010233 GO:0030418	nicotianamine biosynthetic process; phloem transport; pollen development; pollen tube growth	GO:0030410	nicotianamine synthase activity	NA	NA
qZC3	Chr03	Glyma.03G231300	43286244	43288492	AT1G56423.1	GO:0008150	biological process	GO:0003674	molecular function	GO:0005783 GO:0009507	chloroplast; endoplasmic reticulum
qZC3	Chr03	Glyma.03G231400	43292412	43292924	AT5G49700.1	GO:0008150	biological process	NA	NA	GO:0005634	nucleus
qZC3	Chr03	Glyma.03G231500	43295332	43298116	AT1G56350.1	GO:0006415 GO:0009640 GO:0009793 GO:0009845 GO:0009909 GO:0009933 GO:0010162 GO:0010182 GO:0010228 GO:0016567 GO:0019915 GO:0048825 GO:0050826 GO:0051301	cell division; cotyledon development; embryo development ending in seed dormancy; lipid storage; meristem structural organization; photomorphogenesis; protein ubiquitination; regulation of flower development; response to freezing; seed dormancy process; seed germination; sugar mediated signaling pathway; translational termination; vegetative to reproductive phase transition of meristem	GO:0003747 GO:0016149	translation release factor activity; translation release factor activity, codon specific	GO:0005737 GO:0009507	chloroplast; cytoplasm
qZC3	Chr03	Glyma.03G231600	43300336	43301152	AT5G49700.1	GO:0008150	biological process	NA	NA	GO:0005634	nucleus
qZC3	Chr03	Glyma.03G231700	43302392	43304350	AT3G62550.1	GO:0002238	response to molecule of fungal origin	GO:0003674	molecular function	GO:0005634 GO:0005773	nucleus; vacuole
qZC3	Chr03	Glyma.03G231800	43310454	43312955	AT4G02080.1	GO:0000902 GO:0006096 GO:0006511 GO:0006623 GO:0006833 GO:0006886 GO:0006972 GO:0007030 GO:0007033 GO:0009266 GO:0009651 GO:0009853 GO:0016049 GO:0046686 GO:0048193 GO:0051788 GO:0080129	Golgi organization; Golgi vesicle transport; cell growth; cell morphogenesis; glycolysis; hyperosmotic response; intracellular protein transport; photorespiration; proteasome core complex assembly; protein targeting to vacuole; response to cadmium ion; response to misfolded protein; response to salt stress; response to temperature stimulus; ubiquitin-dependent protein catabolic process; vacuole o…	GO:0005525	GTP binding	GO:0005622 GO:0005886	intracellular; plasma membrane
qZC3	Chr03	Glyma.03G231900	43314717	43319823	AT3G05760.1	GO:0008150	biological process	GO:0003676 GO:0008270	nucleic acid binding; zinc ion binding	GO:0005622 GO:0005634	intracellular; nucleus
qZC3	Chr03	Glyma.03G232000	43324694	43328358	AT2G47470.1	GO:0006094 GO:0006096 GO:0006662 GO:0009553 GO:0009567 GO:0009627 GO:0009651 GO:0009793 GO:0034976 GO:0045454 GO:0046686 GO:0048868	cell redox homeostasis; double fertilization forming a zygote and endosperm; embryo development ending in seed dormancy; embryo sac development; gluconeogenesis; glycerol ether metabolic process; glycolysis; pollen tube development; response to cadmium ion; response to endoplasmic reticulum stress; response to salt stress; systemic acquired resistance	GO:0003756 GO:0009055 GO:0015035 GO:0016853	electron carrier activity; isomerase activity; protein disulfide isomerase activity; protein disulfide oxidoreductase activity	GO:0005576 GO:0005774 GO:0005783 GO:0009505	endoplasmic reticulum; extracellular region; plant-type cell wall; vacuolar membrane
qZC3	Chr03	Glyma.03G232100	43331230	43332733	AT3G62630.1	GO:0008150	biological process	GO:0003674	molecular function	GO:0005634	nucleus
qZC3	Chr03	Glyma.03G232200	43336237	43341010	AT5G26910.1	GO:0008150	biological process	GO:0003674	molecular function	GO:0005634 GO:0005739	mitochondrion; nucleus
qZC3	Chr03	Glyma.03G232300	43344766	43346394	AT3G05725.1	GO:0008150	biological process	GO:0003674	molecular function	GO:0005634	nucleus
qZC3	Chr03	Glyma.03G232400	43350309	43354613	AT5G57580.1	GO:0006487 GO:0008150	biological process; protein N-linked glycosylation	GO:0005516	calmodulin binding	GO:0005634	nucleus
qZC3	Chr03	Glyma.03G232500	43357740	43360975	AT5G57580.1	GO:0006487 GO:0008150	biological process; protein N-linked glycosylation	GO:0005516	calmodulin binding	GO:0005634	nucleus
qZC3	Chr03	Glyma.03G232600	43364241	43367659	AT5G57580.1	GO:0006487 GO:0008150	biological process; protein N-linked glycosylation	GO:0005516	calmodulin binding	GO:0005634	nucleus
qZC3	Chr03	Glyma.03G232700	43368822	43370172	AT1G56300.1	GO:0006457	protein folding	GO:0031072	heat shock protein binding	GO:0005737	cytoplasm
qZC3	Chr03	Glyma.03G232800	43372958	43378443	AT4G16143.2	GO:0006606 GO:0006886 GO:0009407	intracellular protein transport; protein import into nucleus; toxin catabolic process	GO:0008565	protein transporter activity	GO:0005634 GO:0005730 GO:0005737 GO:0005829 GO:0009506	cytoplasm; cytosol; nucleolus; nucleus; plasmodesma
qZC3	Chr03	Glyma.03G232900	43380370	43381314	AT5G49300.1	GO:0006355	regulation of transcription, DNA-dependent	GO:0003700 GO:0008270 GO:0043565	sequence-specific DNA binding; sequence-specific DNA binding transcription factor activity; zinc ion binding	GO:0005634	nucleus
qZC3	Chr03	Glyma.03G233000	43383940	43388465	AT5G26940.4	GO:0000738	DNA catabolic process, exonucleolytic	GO:0003676 GO:0004527	exonuclease activity; nucleic acid binding	GO:0005622 GO:0005739 GO:0009536	intracellular; mitochondrion; plastid
qZC3	Chr03	Glyma.03G233100	43392090	43398656	AT5G27000.1	GO:0007018	microtubule-based movement	GO:0003777 GO:0005515 GO:0005524 GO:0008017 GO:0016887	ATP binding; ATPase activity; microtubule binding; microtubule motor activity; protein binding	GO:0005737	cytoplasm
qZC3	Chr03	Glyma.03G233200	43400350	43401319	NA	NA	NA	NA	NA	NA	NA
qZC3	Chr03	Glyma.03G233300	43401396	43405307	AT1G09160.1	NA	NA	GO:0003824 GO:0004722	catalytic activity; protein serine/threonine phosphatase activity	GO:0005886	plasma membrane
qZC3	Chr03	Glyma.03G233400	43411530	43420632	AT5G27030.1	GO:0010072	primary shoot apical meristem specification	GO:0005515	protein binding	GO:0005634	nucleus
qZC3	Chr03	Glyma.03G233500	43430628	43434927	AT5G27930.2	NA	NA	GO:0003824 GO:0004722	catalytic activity; protein serine/threonine phosphatase activity	GO:0005737	cytoplasm
qZC3	Chr03	Glyma.03G233600	43443117	43446642	AT1G56260.1	GO:0000723 GO:0006661 GO:0019827 GO:0048367	phosphatidylinositol biosynthetic process; shoot system development; stem cell maintenance; telomere maintenance	GO:0005515 GO:0010521	protein binding; telomerase inhibitor activity	GO:0000781 GO:0009507	chloroplast; chromosome, telomeric region
qZC3	Chr03	Glyma.03G233700	43447093	43449950	AT2G13620.1	GO:0006812 GO:0006885 GO:0009827 GO:0009860 GO:0035725 GO:0055085	cation transport; plant-type cell wall modification; pollen tube growth; regulation of pH; sodium ion transmembrane transport; transmembrane transport	GO:0005451 GO:0015299 GO:0015385	monovalent cation:hydrogen antiporter activity; sodium:hydrogen antiporter activity; solute:hydrogen antiporter activity	GO:0009507 GO:0016021	chloroplast; integral to membrane
qZC3	Chr03	Glyma.03G233800	43456534	43457932	AT1G09155.1	NA	NA	GO:0030246	carbohydrate binding	GO:0005634	nucleus
qZC3	Chr03	Glyma.03G233900	43459021	43463889	AT1G09155.1	NA	NA	GO:0030246	carbohydrate binding	GO:0005634	nucleus
qZC3	Chr03	Glyma.03G234000	43465829	43471527	AT5G27920.1	GO:0008150 GO:0009407	biological process; toxin catabolic process	GO:0004842	ubiquitin-protein ligase activity	GO:0005634	nucleus
qZC3	Chr03	Glyma.03G234100	43473194	43475663	AT5G27870.1	GO:0042545	cell wall modification	GO:0004857 GO:0030599	enzyme inhibitor activity; pectinesterase activity	GO:0005618 GO:0005634 GO:0009505	cell wall; nucleus; plant-type cell wall
qZC3	Chr03	Glyma.03G234200	43477538	43480717	AT5G27860.2	GO:0008150	biological process	GO:0003674	molecular function	NA	NA
qZC3	Chr03	Glyma.03G234300	43486612	43489186	AT3G05600.1	NA	NA	GO:0003824 GO:0004301	catalytic activity; epoxide hydrolase activity	GO:0005737	cytoplasm
qZC3	Chr03	Glyma.03G234400	43492010	43493810	AT3G05600.1	NA	NA	GO:0003824 GO:0004301	catalytic activity; epoxide hydrolase activity	GO:0005737	cytoplasm
qZC3	Chr03	Glyma.03G234500	43497293	43497776	AT3G05600.1	NA	NA	GO:0003824 GO:0004301	catalytic activity; epoxide hydrolase activity	GO:0005737	cytoplasm
qZC3	Chr03	Glyma.03G234600	43499135	43501322	AT3G05590.1	GO:0006412 GO:0009220	pyrimidine ribonucleotide biosynthetic process; translation	GO:0003735 GO:0005515	protein binding; structural constituent of ribosome	GO:0005622 GO:0005737 GO:0005773 GO:0005774 GO:0005840 GO:0005886 GO:0009507 GO:0015934 GO:0022625	chloroplast; cytoplasm; cytosolic large ribosomal subunit; intracellular; large ribosomal subunit; plasma membrane; ribosome; vacuolar membrane; vacuole
qZC3	Chr03	Glyma.03G234700	43506308	43509312	AT5G27840.1	GO:0006470	protein dephosphorylation	GO:0004722 GO:0016787	hydrolase activity; protein serine/threonine phosphatase activity	GO:0005737	cytoplasm
qZC3	Chr03	Glyma.03G234800	43512354	43514032	AT1G56220.1	GO:0009741 GO:0032880	regulation of protein localization; response to brassinosteroid stimulus	GO:0003674	molecular function	GO:0005634	nucleus
qZC3	Chr03	Glyma.03G234900	43519193	43524456	AT5G14520.1	GO:0006606 GO:0042254 GO:0051604	protein import into nucleus; protein maturation; ribosome biogenesis	GO:0003713	transcription coactivator activity	GO:0005622 GO:0005634	intracellular; nucleus
qZC3	Chr03	Glyma.03G235000	43541553	43543008	AT3G05560.3	GO:0001510 GO:0006412	RNA methylation; translation	GO:0003735	structural constituent of ribosome	GO:0005622 GO:0005730 GO:0005737 GO:0005829 GO:0005840 GO:0005886 GO:0009506 GO:0022625 GO:0022626	cytoplasm; cytosol; cytosolic large ribosomal subunit; cytosolic ribosome; intracellular; nucleolus; plasma membrane; plasmodesma; ribosome
qZC3	Chr03	Glyma.03G235100	43544395	43550241	AT3G05545.1	NA	NA	GO:0003677 GO:0004842 GO:0008270	DNA binding; ubiquitin-protein ligase activity; zinc ion binding	GO:0005634	nucleus
qZC3	Chr03	Glyma.03G235200	43551733	43556796	AT3G05530.1	GO:0000741 GO:0006094 GO:0006511 GO:0006635 GO:0007010 GO:0009407 GO:0009553 GO:0009555 GO:0009560 GO:0009630 GO:0010498 GO:0030163 GO:0043161 GO:0043248 GO:0051788 GO:0080129	cytoskeleton organization; embryo sac development; embryo sac egg cell differentiation; fatty acid beta-oxidation; gluconeogenesis; gravitropism; karyogamy; pollen development; proteasomal protein catabolic process; proteasomal ubiquitin-dependent protein catabolic process; proteasome assembly; proteasome core complex assembly; protein catabolic process; response to misfolded protein; toxin catab…	GO:0000166 GO:0005516 GO:0005524 GO:0016787 GO:0016887 GO:0017111	ATP binding; ATPase activity; calmodulin binding; hydrolase activity; nucleoside-triphosphatase activity; nucleotide binding	GO:0000502 GO:0005634 GO:0005737 GO:0005829 GO:0008540	cytoplasm; cytosol; nucleus; proteasome complex; proteasome regulatory particle, base subcomplex
qZC3	Chr03	Glyma.03G235300	43556797	43561951	AT5G27730.1	GO:0008150 GO:0016556	biological process; mRNA modification	GO:0003674	molecular function	GO:0005575	cellular component
qZC3	Chr03	Glyma.03G235400	43563996	43568077	AT1G76480.2	GO:0008150	biological process	GO:0003674	molecular function	GO:0005739	mitochondrion
qZC3	Chr03	Glyma.03G235500	43568624	43572671	AT3G05520.1	GO:0007015 GO:0030036 GO:0030048 GO:0051645 GO:0051646 GO:0051693 GO:0060151	Golgi localization; actin cytoskeleton organization; actin filament-based movement; actin filament capping; actin filament organization; mitochondrion localization; peroxisome localization	GO:0003779	actin binding	GO:0005634 GO:0005737 GO:0008290	F-actin capping protein complex; cytoplasm; nucleus
qZC3	Chr03	Glyma.03G235600	43573361	43577019	AT3G05510.1	GO:0006655 GO:0008152	metabolic process; phosphatidylglycerol biosynthetic process	GO:0016746	transferase activity, transferring acyl groups	GO:0005739	mitochondrion
qZC3	Chr03	Glyma.03G235700	43577792	43581312	AT5G27710.1	GO:0008150	biological process	GO:0003674	molecular function	GO:0005575	cellular component
qZC3	Chr03	Glyma.03G235800	43581574	43586575	AT1G09130.2	GO:0006508 GO:0019288	isopentenyl diphosphate biosynthetic process, mevalonate-independent pathway; proteolysis	GO:0004252	serine-type endopeptidase activity	GO:0005739 GO:0009507 GO:0009532 GO:0009570 GO:0009579 GO:0009941	chloroplast; chloroplast envelope; chloroplast stroma; mitochondrion; plastid stroma; thylakoid
qZC3	Chr03	Glyma.03G235900	43581828	43582034	NA	NA	NA	NA	NA	NA	NA
qZC3	Chr03	Glyma.03G236000	43592917	43593787	AT4G15800.1	GO:0007267	cell-cell signaling	GO:0004871	signal transducer activity	GO:0005576 GO:0009505 GO:0009506 GO:0048046	apoplast; extracellular region; plant-type cell wall; plasmodesma
qZC3	Chr03	Glyma.03G236100	43603371	43607133	AT3G05480.1	GO:0006281 GO:0006282	DNA repair; regulation of DNA repair	NA	NA	GO:0005634	nucleus
qZC3	Chr03	Glyma.03G236200	43610149	43612067	AT3G06130.2	GO:0030001	metal ion transport	GO:0046872	metal ion binding	GO:0005618 GO:0005737	cell wall; cytoplasm
qZC3	Chr03	Glyma.03G236300	43613864	43620694	AT1G09090.2	GO:0006826 GO:0006952 GO:0009408 GO:0009845 GO:0010106 GO:0010167 GO:0015706 GO:0055114	cellular response to iron ion starvation; defense response; iron ion transport; nitrate transport; oxidation-reduction process; response to heat; response to nitrate; seed germination	GO:0004601 GO:0005506 GO:0005509 GO:0009055 GO:0016174 GO:0016491 GO:0050660 GO:0050664	NAD(P)H oxidase activity; calcium ion binding; electron carrier activity; flavin adenine dinucleotide binding; iron ion binding; oxidoreductase activity; oxidoreductase activity, acting on NAD(P)H, oxygen as acceptor; peroxidase activity	GO:0005886 GO:0016020 GO:0016021	integral to membrane; membrane; plasma membrane
qZC3	Chr03	Glyma.03G236400	43629998	43633376	AT3G05470.1	GO:0016043 GO:0030036 GO:0048451 GO:0048453	actin cytoskeleton organization; cellular component organization; petal formation; sepal formation	GO:0003779	actin binding	GO:0005576	extracellular region
qZC3	Chr03	Glyma.03G236500	43635981	43647048	AT3G05420.2	GO:0006869 GO:0009416 GO:0009723 GO:0009753	lipid transport; response to ethylene stimulus; response to jasmonic acid stimulus; response to light stimulus	GO:0000062 GO:0005515	fatty-acyl-CoA binding; protein binding	GO:0005634 GO:0005737 GO:0005829	cytoplasm; cytosol; nucleus
qZC3	Chr03	Glyma.03G236600	43649833	43654131	AT3G50700.1	GO:0000165 GO:0006355 GO:0006612 GO:0009617 GO:0009862 GO:0009867 GO:0009965 GO:0010310 GO:0010363 GO:0030154 GO:0031348 GO:0035304 GO:0045893	MAPK cascade; cell differentiation; jasmonic acid mediated signaling pathway; leaf morphogenesis; negative regulation of defense response; positive regulation of transcription, DNA-dependent; protein targeting to membrane; regulation of hydrogen peroxide metabolic process; regulation of plant-type hypersensitive response; regulation of protein dephosphorylation; regulation of transcription, DNA-d…	GO:0003676 GO:0003700 GO:0008270	nucleic acid binding; sequence-specific DNA binding transcription factor activity; zinc ion binding	GO:0005634	nucleus
qZC3	Chr03	Glyma.03G236700	43663859	43668681	AT5G51280.1	GO:0000741 GO:0009560	embryo sac egg cell differentiation; karyogamy	GO:0003676 GO:0004386 GO:0005524 GO:0008026 GO:0008270	ATP-dependent helicase activity; ATP binding; helicase activity; nucleic acid binding; zinc ion binding	GO:0005634	nucleus
qZC3	Chr03	Glyma.03G236800	43670158	43675280	AT1G09040.1	GO:0008150	biological process	GO:0003674	molecular function	GO:0005634 GO:0016020	membrane; nucleus
qZC3	Chr03	Glyma.03G236900	43682222	43689967	AT1G09020.1	GO:0042149 GO:0046777	cellular response to glucose starvation; protein autophosphorylation	GO:0004674 GO:0005515 GO:0030295	protein binding; protein kinase activator activity; protein serine/threonine kinase activity	GO:0005634	nucleus
qZC3	Chr03	Glyma.03G237000	43690433	43699931	AT3G05380.3	NA	NA	GO:0003677 GO:0003700 GO:0005515	DNA binding; protein binding; sequence-specific DNA binding transcription factor activity	GO:0005634	nucleus
qZC3	Chr03	Glyma.03G237100	43702053	43706592	AT1G55040.1	NA	NA	GO:0008270	zinc ion binding	GO:0005634 GO:0005739 GO:0048046	apoplast; mitochondrion; nucleus
qZC3	Chr03	Glyma.03G237200	43707645	43722704	AT1G67500.2	GO:0000724 GO:0006139 GO:0006260 GO:0006281 GO:0006355 GO:0009411 GO:0010212 GO:0010224 GO:0019985 GO:0043687 GO:0045893	DNA repair; DNA replication; double-strand break repair via homologous recombination; nucleobase-containing compound metabolic process; positive regulation of transcription, DNA-dependent; post-translational protein modification; regulation of transcription, DNA-dependent; response to UV; response to UV-B; response to ionizing radiation; translesion synthesis	GO:0000166 GO:0003676 GO:0003677 GO:0003887	DNA-directed DNA polymerase activity; DNA binding; nucleic acid binding; nucleotide binding	GO:0005634 GO:0016035	nucleus; zeta DNA polymerase complex
qZC3	Chr03	Glyma.03G237300	43723483	43730370	AT1G55020.1	GO:0006952 GO:0009611 GO:0009695 GO:0009737 GO:0009753 GO:0009816 GO:0010311 GO:0030397 GO:0034440 GO:0040007 GO:0048364	defense response; defense response to bacterium, incompatible interaction; growth; jasmonic acid biosynthetic process; lateral root formation; lipid oxidation; membrane disassembly; response to abscisic acid stimulus; response to jasmonic acid stimulus; response to wounding; root development	GO:0016165	lipoxygenase activity	GO:0005737 GO:0009536	cytoplasm; plastid
qZC3	Chr03	Glyma.03G237400	43735833	43738531	AT1G54990.1	GO:0009612 GO:0009733 GO:0009926	auxin polar transport; response to auxin stimulus; response to mechanical stimulus	GO:0003674	molecular function	GO:0005634 GO:0005739 GO:0005774 GO:0005783	endoplasmic reticulum; mitochondrion; nucleus; vacuolar membrane
qZC3	Chr03	Glyma.03G237500	43739467	43742302	AT3G05350.1	GO:0006508 GO:0009987	cellular process; proteolysis	GO:0004177 GO:0016787	aminopeptidase activity; hydrolase activity	GO:0009507 GO:0009570	chloroplast; chloroplast stroma
qZC3	Chr03	Glyma.03G237600	43743739	43749635	AT1G09000.1	GO:0006468 GO:0006979 GO:0007155 GO:0009908 GO:0010090 GO:0045010 GO:0046777 GO:0048765 GO:0071555	actin nucleation; cell adhesion; cell wall organization; flower development; protein autophosphorylation; protein phosphorylation; response to oxidative stress; root hair cell differentiation; trichome morphogenesis	GO:0004672 GO:0004674 GO:0004709 GO:0004713 GO:0005524 GO:0016301 GO:0016772	ATP binding; MAP kinase kinase kinase activity; kinase activity; protein kinase activity; protein serine/threonine kinase activity; protein tyrosine kinase activity; transferase activity, transferring phosphorus-containing groups	GO:0005737	cytoplasm
qZC3	Chr03	Glyma.03G237700	43750501	43753109	AT3G05330.1	GO:0000226 GO:0000278 GO:0000911 GO:0000914 GO:0007108 GO:0016572	cytokinesis, initiation of separation; cytokinesis by cell plate formation; histone phosphorylation; microtubule cytoskeleton organization; mitotic cell cycle; phragmoplast assembly	GO:0003674	molecular function	GO:0005739 GO:0005875 GO:0009574	microtubule associated complex; mitochondrion; preprophase band
qZC3	Chr03	Glyma.03G237800	43753995	43759298	AT5G27550.1	GO:0007018	microtubule-based movement	GO:0003777 GO:0005524	ATP binding; microtubule motor activity	GO:0005737	cytoplasm
qZC3	Chr03	Glyma.03G237900	43760175	43762792	AT3G05345.1	GO:0008150	biological process	GO:0031072	heat shock protein binding	NA	NA
qZC3	Chr03	Glyma.03G238000	43763756	43765657	AT3G05340.1	GO:0008150	biological process	GO:0003674	molecular function	GO:0005739	mitochondrion
qZC3	Chr03	Glyma.03G238100	43766954	43773560	AT1G09010.1	GO:0005975	carbohydrate metabolic process	GO:0003824 GO:0004553 GO:0043169	catalytic activity; cation binding; hydrolase activity, hydrolyzing O-glycosyl compounds	GO:0005576 GO:0005773	extracellular region; vacuole
qZC3	Chr03	Glyma.03G238200	43774932	43776818	AT1G54940.1	GO:0005982 GO:0009058	biosynthetic process; starch metabolic process	GO:0015020 GO:0016757	glucuronosyltransferase activity; transferase activity, transferring glycosyl groups	GO:0005794	Golgi apparatus
qZC3	Chr03	Glyma.03G238300	43780702	43785278	AT5G48240.1	GO:0001510 GO:0008150	RNA methylation; biological process	GO:0003674	molecular function	GO:0005634 GO:0005730	nucleolus; nucleus
qZC3	Chr03	Glyma.03G238400	43786097	43790548	AT5G27490.1	GO:0008150 GO:0016192	biological process; vesicle-mediated transport	GO:0003674	molecular function	GO:0016020	membrane
qZC3	Chr03	Glyma.03G238500	43787669	43788338	NA	NA	NA	NA	NA	NA	NA
qZC3	Chr03	Glyma.03G238600	43793053	43794104	NA	NA	NA	NA	NA	NA	NA
qZC3	Chr03	Glyma.03G238700	43795296	43797583	AT1G54860.1	GO:0008150 GO:0016114	biological process; terpenoid biosynthetic process	GO:0003674	molecular function	GO:0005886 GO:0031225	anchored to membrane; plasma membrane
qZC3	Chr03	Glyma.03G238800	43799406	43801941	AT1G54870.1	GO:0008152 GO:0055114	metabolic process; oxidation-reduction process	GO:0000166 GO:0008106 GO:0016491	alcohol dehydrogenase (NADP+) activity; nucleotide binding; oxidoreductase activity	GO:0009507	chloroplast
qZC3	Chr03	Glyma.03G238900	43803333	43804473	AT1G54870.1	GO:0008152 GO:0055114	metabolic process; oxidation-reduction process	GO:0000166 GO:0008106 GO:0016491	alcohol dehydrogenase (NADP+) activity; nucleotide binding; oxidoreductase activity	GO:0009507	chloroplast
qZC3	Chr03	Glyma.03G239000	43806158	43809178	AT5G27450.3	GO:0000280 GO:0006012 GO:0007000 GO:0008152 GO:0008299 GO:0046835	carbohydrate phosphorylation; galactose metabolic process; isoprenoid biosynthetic process; metabolic process; nuclear division; nucleolus organization	GO:0004335 GO:0004496 GO:0005524 GO:0016301 GO:0016773	ATP binding; galactokinase activity; kinase activity; mevalonate kinase activity; phosphotransferase activity, alcohol group as acceptor	GO:0005737 GO:0005829	cytoplasm; cytosol
qZC3	Chr03	Glyma.03G239100	43813583	43814101	NA	NA	NA	NA	NA	NA	NA
qZC3	Chr03	Glyma.03G239200	43819002	43821303	AT3G05240.1	GO:0080156	mitochondrial mRNA modification	NA	NA	GO:0005739	mitochondrion
qZC3	Chr03	Glyma.03G239300	43821805	43822276	NA	NA	NA	NA	NA	NA	NA
qZC3	Chr03	Glyma.03G239400	43822630	43824624	AT1G08970.2	GO:0006355	regulation of transcription, DNA-dependent	GO:0003677 GO:0003700 GO:0043565	DNA binding; sequence-specific DNA binding; sequence-specific DNA binding transcription factor activity	GO:0005622 GO:0005634 GO:0005737 GO:0005829	cytoplasm; cytosol; intracellular; nucleus
qZC3	Chr03	Glyma.03G239500	43827165	43830404	AT1G08960.1	GO:0006812 GO:0006814 GO:0010163 GO:0035725	cation transport; high-affinity potassium ion import; sodium ion transmembrane transport; sodium ion transport	GO:0005432 GO:0015079 GO:0015081 GO:0015491	calcium:sodium antiporter activity; cation:cation antiporter activity; potassium ion transmembrane transporter activity; sodium ion transmembrane transporter activity	GO:0005886 GO:0016021 GO:0034399	integral to membrane; nuclear periphery; plasma membrane
qZC3	Chr03	Glyma.03G239600	43831155	43834792	AT5G27430.1	GO:0006465	signal peptide processing	GO:0008233	peptidase activity	GO:0005576 GO:0005618 GO:0005787 GO:0016021	cell wall; extracellular region; integral to membrane; signal peptidase complex
qZC3	Chr03	Glyma.03G239700	43835476	43838866	AT1G03220.1	GO:0006508 GO:0009651	proteolysis; response to salt stress	GO:0004190	aspartic-type endopeptidase activity	GO:0005576 GO:0005618 GO:0005794 GO:0005886 GO:0009505 GO:0009506 GO:0016020	Golgi apparatus; cell wall; extracellular region; membrane; plant-type cell wall; plasma membrane; plasmodesma
qZC3	Chr03	Glyma.03G239800	43844693	43847229	AT3G06130.2	GO:0030001	metal ion transport	GO:0046872	metal ion binding	GO:0005618 GO:0005737	cell wall; cytoplasm
qZC3	Chr03	Glyma.03G239900	43852908	43854008	AT3G05200.1	GO:0002679 GO:0009814 GO:0009816 GO:0010200 GO:0016567 GO:0035556	defense response, incompatible interaction; defense response to bacterium, incompatible interaction; intracellular signal transduction; protein ubiquitination; respiratory burst involved in defense response; response to chitin	GO:0004842 GO:0008270	ubiquitin-protein ligase activity; zinc ion binding	GO:0005576 GO:0005886	extracellular region; plasma membrane
qZC3	Chr03	Glyma.03G240000	43874279	43877093	AT1G72210.1	NA	NA	GO:0003677 GO:0003700	DNA binding; sequence-specific DNA binding transcription factor activity	GO:0005634	nucleus
qZC3	Chr03	Glyma.03G240100	43884764	43895501	AT5G27410.2	GO:0008152	metabolic process	GO:0003824	catalytic activity	GO:0005737 GO:0005739	cytoplasm; mitochondrion
qZC3	Chr03	Glyma.03G240200	43898952	43901524	AT5G27400.1	GO:0008150	biological process	GO:0003674	molecular function	GO:0005737 GO:0005829	cytoplasm; cytosol
qZC3	Chr03	Glyma.03G240300	43903586	43907240	AT1G54790.3	GO:0006629 GO:0009832 GO:0010413 GO:0045492	glucuronoxylan metabolic process; lipid metabolic process; plant-type cell wall biogenesis; xylan biosynthetic process	GO:0004091 GO:0016788	carboxylesterase activity; hydrolase activity, acting on ester bonds	GO:0005576	extracellular region
qZC3	Chr03	Glyma.03G240400	43908703	43911564	AT3G63480.2	GO:0006261 GO:0007018	DNA-dependent DNA replication; microtubule-based movement	GO:0003777 GO:0005524	ATP binding; microtubule motor activity	GO:0005737	cytoplasm
qFC7	Chr07	Glyma.07G090200	8437635	8446446	AT3G25800.1	GO:0000902 GO:0016049 GO:0042325 GO:0046686 GO:0048193	Golgi vesicle transport; cell growth; cell morphogenesis; regulation of phosphorylation; response to cadmium ion	GO:0008601	protein phosphatase type 2A regulator activity	GO:0005829 GO:0005886	cytosol; plasma membrane
qFC7	Chr07	Glyma.07G090300	8448701	8454515	AT3G18440.1	GO:0010044 GO:0015743	malate transport; response to aluminum ion	GO:0005253	anion channel activity	GO:0009705	plant-type vacuole membrane
qFC7	Chr07	Glyma.07G090400	8460649	8462631	NA	NA	NA	NA	NA	NA	NA
qFC7	Chr07	Glyma.07G090500	8462915	8464672	AT3G25855.1	NA	NA	NA	NA	GO:0005634	nucleus
qFC7	Chr07	Glyma.07G090600	8464520	8465974	AT1G73890.1	GO:0006869	lipid transport	GO:0008289	lipid binding	GO:0005886 GO:0031225	anchored to membrane; plasma membrane
qFC7	Chr07	Glyma.07G090700	8466266	8468384	AT1G73885.1	GO:0008150	biological process	GO:0003674	molecular function	GO:0009507 GO:0009535	chloroplast; chloroplast thylakoid membrane
qFC7	Chr07	Glyma.07G090800	8473032	8474306	AT1G13360.1	GO:0008150	biological process	GO:0003674	molecular function	GO:0005634	nucleus
qFC7	Chr07	Glyma.07G090900	8509223	8515754	AT3G07300.2	GO:0006413 GO:0006446 GO:0044237 GO:0050790	cellular metabolic process; regulation of catalytic activity; regulation of translational initiation; translational initiation	GO:0003743 GO:0005085 GO:0005525	GTP binding; guanyl-nucleotide exchange factor activity; translation initiation factor activity	GO:0005634 GO:0005851	eukaryotic translation initiation factor 2B complex; nucleus
qFC7	Chr07	Glyma.07G091000	8516916	8521560	AT1G51740.1	GO:0000226 GO:0016192	microtubule cytoskeleton organization; vesicle-mediated transport	NA	NA	GO:0005634 GO:0016020	membrane; nucleus
qFC7	Chr07	Glyma.07G091100	8526332	8527857	AT1G68550.2	GO:0006355	regulation of transcription, DNA-dependent	GO:0003677 GO:0003700	DNA binding; sequence-specific DNA binding transcription factor activity	GO:0005634	nucleus
qFC7	Chr07	Glyma.07G091200	8530094	8534366	AT1G73875.1	GO:0008150	biological process	GO:0003674	molecular function	GO:0005634	nucleus
qFC7	Chr07	Glyma.07G091300	8534681	8534869	NA	NA	NA	NA	NA	NA	NA
qFC7	Chr07	Glyma.07G091400	8539101	8547001	AT1G25440.1	GO:0006355	regulation of transcription, DNA-dependent	GO:0003700 GO:0008270	sequence-specific DNA binding transcription factor activity; zinc ion binding	GO:0005622 GO:0005634 GO:0016020	intracellular; membrane; nucleus
qFC7	Chr07	Glyma.07G091500	8547543	8549598	AT3G18410.2	GO:0009853	photorespiration	GO:0003674	molecular function	GO:0005739 GO:0005747 GO:0031966 GO:0045271	mitochondrial membrane; mitochondrial respiratory chain complex I; mitochondrion; respiratory chain complex I
qFC7	Chr07	Glyma.07G091600	8550657	8552335	AT3G02550.1	GO:0001666 GO:0006355 GO:0009862 GO:0010310	regulation of hydrogen peroxide metabolic process; regulation of transcription, DNA-dependent; response to hypoxia; systemic acquired resistance, salicylic acid mediated signaling pathway	NA	NA	GO:0005634	nucleus
qFC7	Chr07	Glyma.07G091700	8559654	8561002	AT1G73860.1	GO:0007018	microtubule-based movement	GO:0003777 GO:0005524	ATP binding; microtubule motor activity	NA	NA
qFC7	Chr07	Glyma.07G091800	8570088	8572245	AT5G16110.1	GO:0008150	biological process	GO:0003674	molecular function	NA	NA
qFC7	Chr07	Glyma.07G091900	8587444	8591560	AT1G73850.1	GO:0006412	translation	GO:0003735	structural constituent of ribosome	GO:0005622 GO:0005840	intracellular; ribosome
qFC7	Chr07	Glyma.07G092000	8597242	8600354	AT3G18400.1	GO:0006355 GO:0007275 GO:0010089 GO:0044036	cell wall macromolecule metabolic process; multicellular organismal development; regulation of transcription, DNA-dependent; xylem development	GO:0003677 GO:0003700	DNA binding; sequence-specific DNA binding transcription factor activity	GO:0005634	nucleus
qFC7	Chr07	Glyma.07G092100	8607051	8608844	AT5G16120.1	NA	NA	GO:0016787	hydrolase activity	GO:0005737 GO:0009506	cytoplasm; plasmodesma
qFC7	Chr07	Glyma.07G092200	8610481	8610654	NA	NA	NA	NA	NA	NA	NA
qFC7	Chr07	Glyma.07G092300	8611017	8616783	AT3G18390.1	GO:0006655 GO:0009737 GO:0009793 GO:0009902 GO:0010027 GO:0016117 GO:0019288 GO:0034660	carotenoid biosynthetic process; chloroplast relocation; embryo development ending in seed dormancy; isopentenyl diphosphate biosynthetic process, mevalonate-independent pathway; ncRNA metabolic process; phosphatidylglycerol biosynthetic process; response to abscisic acid stimulus; thylakoid membrane organization	GO:0003723	RNA binding	GO:0009507	chloroplast
qFC7	Chr07	Glyma.07G092400	8617793	8625516	AT3G18370.1	GO:0008150	biological process	GO:0003674	molecular function	GO:0005783	endoplasmic reticulum
qFC7	Chr07	Glyma.07G092500	8632559	8633302	AT3G18360.1	GO:0008150	biological process	GO:0003674	molecular function	GO:0005634	nucleus
qFC7	Chr07	Glyma.07G092600	8636143	8643495	AT1G48840.1	GO:0008150	biological process	GO:0003674	molecular function	GO:0005575	cellular component
qFC7	Chr07	Glyma.07G092700	8659450	8661320	AT1G73830.1	GO:0006355	regulation of transcription, DNA-dependent	GO:0003677 GO:0003700	DNA binding; sequence-specific DNA binding transcription factor activity	GO:0005634	nucleus
qFC7	Chr07	Glyma.07G092800	8673359	8674772	AT1G25340.1	GO:0006355	regulation of transcription, DNA-dependent	GO:0003677 GO:0003700	DNA binding; sequence-specific DNA binding transcription factor activity	GO:0005634	nucleus
qFC7	Chr07	Glyma.07G092900	8676834	8679315	AT3G02560.2	GO:0006364 GO:0006412 GO:0042274	rRNA processing; ribosomal small subunit biogenesis; translation	GO:0003735	structural constituent of ribosome	GO:0005622 GO:0005829 GO:0005840 GO:0009507 GO:0016020 GO:0022626 GO:0022627 GO:0030686 GO:0032040	90S preribosome; chloroplast; cytosol; cytosolic ribosome; cytosolic small ribosomal subunit; intracellular; membrane; ribosome; small-subunit processome
qFC7	Chr07	Glyma.07G093000	8681254	8683612	AT1G70740.1	GO:0006468	protein phosphorylation	GO:0004672 GO:0004674 GO:0004713 GO:0005524 GO:0016301 GO:0016772	ATP binding; kinase activity; protein kinase activity; protein serine/threonine kinase activity; protein tyrosine kinase activity; transferase activity, transferring phosphorus-containing groups	GO:0005634	nucleus
qFC7	Chr07	Glyma.07G093100	8687539	8694278	AT1G48790.1	GO:0006511 GO:0006623 GO:0016192	protein targeting to vacuole; ubiquitin-dependent protein catabolic process; vesicle-mediated transport	GO:0003674	molecular function	GO:0005634	nucleus
qFC7	Chr07	Glyma.07G093200	8694869	8700465	AT5G19330.2	GO:0000956 GO:0009651 GO:0009737 GO:0010187	negative regulation of seed germination; nuclear-transcribed mRNA catabolic process; response to abscisic acid stimulus; response to salt stress	GO:0005515	protein binding	GO:0005634 GO:0005737 GO:0005886	cytoplasm; nucleus; plasma membrane
qFC7	Chr07	Glyma.07G093300	8697570	8698388	NA	NA	NA	NA	NA	NA	NA
qFC7	Chr07	Glyma.07G093400	8706283	8707851	AT1G48780.1	GO:0008150	biological process	GO:0003674	molecular function	GO:0005634	nucleus
qFC7	Chr07	Glyma.07G093500	8711971	8712582	AT1G66950.1	GO:0000302 GO:0006855	drug transmembrane transport; response to reactive oxygen species	GO:0000166 GO:0005524 GO:0016887 GO:0017111 GO:0042626	ATP binding; ATPase activity; ATPase activity, coupled to transmembrane movement of substances; nucleoside-triphosphatase activity; nucleotide binding	GO:0005886 GO:0016020	membrane; plasma membrane
qFC7	Chr07	Glyma.07G093600	8717932	8720343	AT3G18295.1	GO:0008150	biological process	GO:0003674	molecular function	GO:0005634 GO:0009507	chloroplast; nucleus
qFC7	Chr07	Glyma.07G093700	8723740	8734056	AT3G18290.1	GO:0009793 GO:0010106	cellular response to iron ion starvation; embryo development ending in seed dormancy	GO:0008270	zinc ion binding	GO:0005634	nucleus
qFC7	Chr07	Glyma.07G093800	8755633	8760962	AT1G68390.1	NA	NA	GO:0016757	transferase activity, transferring glycosyl groups	GO:0016020	membrane
qFC7	Chr07	Glyma.07G093900	8767005	8771560	AT1G73805.1	GO:0000165 GO:0001666 GO:0002237 GO:0006355 GO:0006612 GO:0009581 GO:0009595 GO:0009617 GO:0009627 GO:0009697 GO:0009814 GO:0009862 GO:0009863 GO:0009867 GO:0010112 GO:0010200 GO:0010310 GO:0010363 GO:0031347 GO:0031348 GO:0035304 GO:0042742 GO:0043900 GO:0045087 GO:0045088 GO:0050832 GO:0080142	MAPK cascade; defense response, incompatible interaction; defense response to bacterium; defense response to fungus; detection of biotic stimulus; detection of external stimulus; innate immune response; jasmonic acid mediated signaling pathway; negative regulation of defense response; protein targeting to membrane; regulation of defense response; regulation of hydrogen peroxide metabolic process;…	GO:0003700 GO:0005516 GO:0043565	calmodulin binding; sequence-specific DNA binding; sequence-specific DNA binding transcription factor activity	GO:0005634	nucleus
qFC7	Chr07	Glyma.07G094000	8782393	8785900	NA	NA	NA	NA	NA	NA	NA
qFC7	Chr07	Glyma.07G094100	8787245	8791003	AT5G38260.1	GO:0006468	protein phosphorylation	GO:0004672 GO:0004674 GO:0005524 GO:0016301 GO:0016772	ATP binding; kinase activity; protein kinase activity; protein serine/threonine kinase activity; transferase activity, transferring phosphorus-containing groups	GO:0005886	plasma membrane
qFC7	Chr07	Glyma.07G094200	8792240	8797837	AT5G38260.1	GO:0006468	protein phosphorylation	GO:0004672 GO:0004674 GO:0005524 GO:0016301 GO:0016772	ATP binding; kinase activity; protein kinase activity; protein serine/threonine kinase activity; transferase activity, transferring phosphorus-containing groups	GO:0005886	plasma membrane
qFC7	Chr07	Glyma.07G094300	8799808	8800155	AT1G21280.1	GO:0008150	biological process	GO:0003674	molecular function	GO:0005634	nucleus
qFC7	Chr07	Glyma.07G094400	8800240	8801266	NA	NA	NA	NA	NA	NA	NA
qFC7	Chr07	Glyma.07G094500	8810207	8815766	AT5G38260.1	GO:0006468	protein phosphorylation	GO:0004672 GO:0004674 GO:0005524 GO:0016301 GO:0016772	ATP binding; kinase activity; protein kinase activity; protein serine/threonine kinase activity; transferase activity, transferring phosphorus-containing groups	GO:0005886	plasma membrane
qFC7	Chr07	Glyma.07G094600	8817146	8817442	AT1G21280.1	GO:0008150	biological process	GO:0003674	molecular function	GO:0005634	nucleus
qFC7	Chr07	Glyma.07G094700	8819741	8832475	AT5G38260.1	GO:0006468	protein phosphorylation	GO:0004672 GO:0004674 GO:0005524 GO:0016301 GO:0016772	ATP binding; kinase activity; protein kinase activity; protein serine/threonine kinase activity; transferase activity, transferring phosphorus-containing groups	GO:0005886	plasma membrane
qFC7	Chr07	Glyma.07G094800	8840028	8840930	AT1G18390.2	GO:0002679 GO:0006468 GO:0006984 GO:0009407 GO:0010200 GO:0010583 GO:0034976	ER-nucleus signaling pathway; protein phosphorylation; respiratory burst involved in defense response; response to chitin; response to cyclopentenone; response to endoplasmic reticulum stress; toxin catabolic process	GO:0004672 GO:0004674 GO:0004713 GO:0005524 GO:0016301 GO:0016772	ATP binding; kinase activity; protein kinase activity; protein serine/threonine kinase activity; protein tyrosine kinase activity; transferase activity, transferring phosphorus-containing groups	GO:0005576 GO:0005886	extracellular region; plasma membrane
qFC7	Chr07	Glyma.07G094900	8841735	8843077	NA	NA	NA	NA	NA	NA	NA
qFC7	Chr07	Glyma.07G095000	8843665	8855430	AT5G38260.1	GO:0006468	protein phosphorylation	GO:0004672 GO:0004674 GO:0005524 GO:0016301 GO:0016772	ATP binding; kinase activity; protein kinase activity; protein serine/threonine kinase activity; transferase activity, transferring phosphorus-containing groups	GO:0005886	plasma membrane
qFC7	Chr07	Glyma.07G095100	8864955	8866079	AT1G70250.1	GO:0006468	protein phosphorylation	GO:0004672 GO:0004674 GO:0004675 GO:0004713 GO:0005524 GO:0016772	ATP binding; protein kinase activity; protein serine/threonine kinase activity; protein tyrosine kinase activity; transferase activity, transferring phosphorus-containing groups; transmembrane receptor protein serine/threonine kinase activity	GO:0005886	plasma membrane
qFC7	Chr07	Glyma.07G095200	8889231	8902172	AT5G38260.1	GO:0006468	protein phosphorylation	GO:0004672 GO:0004674 GO:0005524 GO:0016301 GO:0016772	ATP binding; kinase activity; protein kinase activity; protein serine/threonine kinase activity; transferase activity, transferring phosphorus-containing groups	GO:0005886	plasma membrane
qFC7	Chr07	Glyma.07G095300	8910026	8911212	AT1G66940.1	GO:0008150	biological process	GO:0003674	molecular function	GO:0005886	plasma membrane
qFC7	Chr07	Glyma.07G095400	8914725	8920132	AT1G70250.1	GO:0006468	protein phosphorylation	GO:0004672 GO:0004674 GO:0004675 GO:0004713 GO:0005524 GO:0016772	ATP binding; protein kinase activity; protein serine/threonine kinase activity; protein tyrosine kinase activity; transferase activity, transferring phosphorus-containing groups; transmembrane receptor protein serine/threonine kinase activity	GO:0005886	plasma membrane
qFC7	Chr07	Glyma.07G095500	8934807	8940626	AT5G38280.1	GO:0006468 GO:0009620 GO:0009691	cytokinin biosynthetic process; protein phosphorylation; response to fungus	GO:0004672 GO:0004674 GO:0004675 GO:0005524 GO:0016301 GO:0016772	ATP binding; kinase activity; protein kinase activity; protein serine/threonine kinase activity; transferase activity, transferring phosphorus-containing groups; transmembrane receptor protein serine/threonine kinase activity	GO:0005886 GO:0009506	plasma membrane; plasmodesma
qFC7	Chr07	Glyma.07G095600	8960112	8962078	NA	NA	NA	NA	NA	NA	NA
qFC7	Chr07	Glyma.07G095700	8966325	8967389	AT1G66910.1	GO:0006468	protein phosphorylation	GO:0004672 GO:0004674 GO:0004713 GO:0005524 GO:0016301 GO:0016772	ATP binding; kinase activity; protein kinase activity; protein serine/threonine kinase activity; protein tyrosine kinase activity; transferase activity, transferring phosphorus-containing groups	GO:0005886	plasma membrane
qFC7	Chr07	Glyma.07G095800	8969502	8976133	AT5G38280.1	GO:0006468 GO:0009620 GO:0009691	cytokinin biosynthetic process; protein phosphorylation; response to fungus	GO:0004672 GO:0004674 GO:0004675 GO:0005524 GO:0016301 GO:0016772	ATP binding; kinase activity; protein kinase activity; protein serine/threonine kinase activity; transferase activity, transferring phosphorus-containing groups; transmembrane receptor protein serine/threonine kinase activity	GO:0005886 GO:0009506	plasma membrane; plasmodesma
qFC7	Chr07	Glyma.07G095900	8976589	8988142	AT1G18390.2	GO:0002679 GO:0006468 GO:0006984 GO:0009407 GO:0010200 GO:0010583 GO:0034976	ER-nucleus signaling pathway; protein phosphorylation; respiratory burst involved in defense response; response to chitin; response to cyclopentenone; response to endoplasmic reticulum stress; toxin catabolic process	GO:0004672 GO:0004674 GO:0004713 GO:0005524 GO:0016301 GO:0016772	ATP binding; kinase activity; protein kinase activity; protein serine/threonine kinase activity; protein tyrosine kinase activity; transferase activity, transferring phosphorus-containing groups	GO:0005576 GO:0005886	extracellular region; plasma membrane
qFC7	Chr07	Glyma.07G096000	8990337	8991434	AT5G38260.1	GO:0006468	protein phosphorylation	GO:0004672 GO:0004674 GO:0005524 GO:0016301 GO:0016772	ATP binding; kinase activity; protein kinase activity; protein serine/threonine kinase activity; transferase activity, transferring phosphorus-containing groups	GO:0005886	plasma membrane
qFC7	Chr07	Glyma.07G096100	9005577	9010088	AT1G18390.2	GO:0002679 GO:0006468 GO:0006984 GO:0009407 GO:0010200 GO:0010583 GO:0034976	ER-nucleus signaling pathway; protein phosphorylation; respiratory burst involved in defense response; response to chitin; response to cyclopentenone; response to endoplasmic reticulum stress; toxin catabolic process	GO:0004672 GO:0004674 GO:0004713 GO:0005524 GO:0016301 GO:0016772	ATP binding; kinase activity; protein kinase activity; protein serine/threonine kinase activity; protein tyrosine kinase activity; transferase activity, transferring phosphorus-containing groups	GO:0005576 GO:0005886	extracellular region; plasma membrane
qFC7	Chr07	Glyma.07G096200	9017867	9019978	NA	NA	NA	NA	NA	NA	NA
qFC7	Chr07	Glyma.07G096300	9025738	9030949	AT1G18390.2	GO:0002679 GO:0006468 GO:0006984 GO:0009407 GO:0010200 GO:0010583 GO:0034976	ER-nucleus signaling pathway; protein phosphorylation; respiratory burst involved in defense response; response to chitin; response to cyclopentenone; response to endoplasmic reticulum stress; toxin catabolic process	GO:0004672 GO:0004674 GO:0004713 GO:0005524 GO:0016301 GO:0016772	ATP binding; kinase activity; protein kinase activity; protein serine/threonine kinase activity; protein tyrosine kinase activity; transferase activity, transferring phosphorus-containing groups	GO:0005576 GO:0005886	extracellular region; plasma membrane
qFC7	Chr07	Glyma.07G096400	9042279	9047301	AT2G01260.2	GO:0008150	biological process	GO:0003674	molecular function	GO:0005634	nucleus
qFC7	Chr07	Glyma.07G096500	9048744	9054130	AT1G18370.1	GO:0000226 GO:0000910 GO:0000911 GO:0007018 GO:0008283 GO:0009555 GO:0009558 GO:0010583 GO:0016572 GO:0048229	cell proliferation; cytokinesis; cytokinesis by cell plate formation; embryo sac cellularization; gametophyte development; histone phosphorylation; microtubule-based movement; microtubule cytoskeleton organization; pollen development; response to cyclopentenone	GO:0003777 GO:0005524	ATP binding; microtubule motor activity	GO:0005737	cytoplasm
qFC7	Chr07	Glyma.07G096600	9057087	9064826	AT5G18070.1	GO:0000719 GO:0005975 GO:0006048 GO:0009411 GO:0019255	UDP-N-acetylglucosamine biosynthetic process; carbohydrate metabolic process; glucose 1-phosphate metabolic process; photoreactive repair; response to UV	GO:0004610 GO:0004614 GO:0016868	intramolecular transferase activity, phosphotransferases; phosphoacetylglucosamine mutase activity; phosphoglucomutase activity	GO:0005739 GO:0005829 GO:0009506 GO:0009507	chloroplast; cytosol; mitochondrion; plasmodesma
qFC7	Chr07	Glyma.07G096700	9066581	9067553	AT3G18280.1	GO:0006612 GO:0006869 GO:0009963 GO:0010363	lipid transport; positive regulation of flavonoid biosynthetic process; protein targeting to membrane; regulation of plant-type hypersensitive response	GO:0008289	lipid binding	GO:0005576	extracellular region
qFC7	Chr07	Glyma.07G096800	9079793	9081431	AT1G19670.1	GO:0000165 GO:0006355 GO:0006612 GO:0009617 GO:0009862 GO:0009867 GO:0010310 GO:0010363 GO:0015996 GO:0031348 GO:0035304 GO:0042742 GO:0050832	MAPK cascade; chlorophyll catabolic process; defense response to bacterium; defense response to fungus; jasmonic acid mediated signaling pathway; negative regulation of defense response; protein targeting to membrane; regulation of hydrogen peroxide metabolic process; regulation of plant-type hypersensitive response; regulation of protein dephosphorylation; regulation of transcription, DNA-depend…	GO:0047746	chlorophyllase activity	GO:0005773 GO:0009507	chloroplast; vacuole
qFC7	Chr07	Glyma.07G096900	9083837	9085839	AT1G19670.1	GO:0000165 GO:0006355 GO:0006612 GO:0009617 GO:0009862 GO:0009867 GO:0010310 GO:0010363 GO:0015996 GO:0031348 GO:0035304 GO:0042742 GO:0050832	MAPK cascade; chlorophyll catabolic process; defense response to bacterium; defense response to fungus; jasmonic acid mediated signaling pathway; negative regulation of defense response; protein targeting to membrane; regulation of hydrogen peroxide metabolic process; regulation of plant-type hypersensitive response; regulation of protein dephosphorylation; regulation of transcription, DNA-depend…	GO:0047746	chlorophyllase activity	GO:0005773 GO:0009507	chloroplast; vacuole
qFC7	Chr07	Glyma.07G097000	9118318	9120182	AT1G19670.1	GO:0000165 GO:0006355 GO:0006612 GO:0009617 GO:0009862 GO:0009867 GO:0010310 GO:0010363 GO:0015996 GO:0031348 GO:0035304 GO:0042742 GO:0050832	MAPK cascade; chlorophyll catabolic process; defense response to bacterium; defense response to fungus; jasmonic acid mediated signaling pathway; negative regulation of defense response; protein targeting to membrane; regulation of hydrogen peroxide metabolic process; regulation of plant-type hypersensitive response; regulation of protein dephosphorylation; regulation of transcription, DNA-depend…	GO:0047746	chlorophyllase activity	GO:0005773 GO:0009507	chloroplast; vacuole
qFC7	Chr07	Glyma.07G097100	9123060	9125558	AT3G18260.1	GO:0008150	biological process	GO:0003674	molecular function	GO:0005739 GO:0005783	endoplasmic reticulum; mitochondrion
qFC7	Chr07	Glyma.07G097200	9128724	9128960	NA	NA	NA	NA	NA	NA	NA
qFC7	Chr07	Glyma.07G097300	9139095	9141147	AT5G66520.1	GO:0008150 GO:0016556	biological process; mRNA modification	NA	NA	GO:0005575	cellular component
qFC7	Chr07	Glyma.07G097400	9141472	9143551	AT3G18240.2	GO:0008150	biological process	GO:0003674	molecular function	GO:0005634 GO:0005739 GO:0005829	cytosol; mitochondrion; nucleus
qFC7	Chr07	Glyma.07G097500	9157923	9159868	AT3G18260.1	GO:0008150	biological process	GO:0003674	molecular function	GO:0005739 GO:0005783	endoplasmic reticulum; mitochondrion
qFC7	Chr07	Glyma.07G097600	9162252	9163228	NA	NA	NA	NA	NA	NA	NA
qFC7	Chr07	Glyma.07G097700	9180670	9186248	AT1G73760.1	NA	NA	GO:0008270	zinc ion binding	GO:0005634	nucleus
qFC7	Chr07	Glyma.07G097800	9188050	9193513	AT1G15060.1	NA	NA	NA	NA	GO:0009507	chloroplast
qFC7	Chr07	Glyma.07G097900	9199620	9202160	AT2G01190.1	NA	NA	NA	NA	GO:0005634 GO:0005829	cytosol; nucleus
qFC7	Chr07	Glyma.07G098000	9210677	9211362	NA	NA	NA	NA	NA	NA	NA
qFC7	Chr07	Glyma.07G098100	9213663	9215834	AT4G26485.1	NA	NA	NA	NA	GO:0005634	nucleus
qFC7	Chr07	Glyma.07G098200	9230897	9233289	AT4G05030.1	NA	NA	GO:0046872	metal ion binding	NA	NA
qFC7	Chr07	Glyma.07G098300	9251378	9252074	AT1G76210.1	GO:0008150	biological process	GO:0003674	molecular function	GO:0005575	cellular component
qFC7	Chr07	Glyma.07G098400	9261623	9261967	AT4G11160.1	GO:0006413 GO:0009165 GO:0009887 GO:0009888 GO:0010228 GO:0010638 GO:0016926 GO:0033044 GO:0050665	hydrogen peroxide biosynthetic process; nucleotide biosynthetic process; organ morphogenesis; positive regulation of organelle organization; protein desumoylation; regulation of chromosome organization; tissue development; translational initiation; vegetative to reproductive phase transition of meristem	GO:0003743 GO:0003924 GO:0005525	GTP binding; GTPase activity; translation initiation factor activity	GO:0005622	intracellular
qFC7	Chr07	Glyma.07G098500	9271735	9272705	AT5G48290.1	GO:0030001	metal ion transport	GO:0046872	metal ion binding	GO:0005634	nucleus
qFC7	Chr07	Glyma.07G098600	9302240	9302667	NA	NA	NA	NA	NA	NA	NA
qFC7	Chr07	Glyma.07G098700	9326145	9326851	NA	NA	NA	NA	NA	NA	NA
qFC7	Chr07	Glyma.07G098800	9331936	9332306	NA	NA	NA	NA	NA	NA	NA
qFC7	Chr07	Glyma.07G098900	9340800	9343124	NA	NA	NA	NA	NA	NA	NA
qFC7	Chr07	Glyma.07G099000	9341954	9345386	NA	NA	NA	NA	NA	NA	NA
qFC7	Chr07	Glyma.07G099100	9347781	9349110	AT2G27040.2	GO:0000023 GO:0000226 GO:0000278 GO:0000724 GO:0000911 GO:0006260 GO:0006261 GO:0006275 GO:0006306 GO:0006342 GO:0006346 GO:0007267 GO:0008283 GO:0009555 GO:0009616 GO:0009816 GO:0009855 GO:0009909 GO:0009965 GO:0010014 GO:0010073 GO:0010267 GO:0016246 GO:0016444 GO:0016458 GO:0016568 GO:0016569 GO:0016570 GO:0016572 GO:0019252 GO:0030422 GO:0031047 GO:0031048 GO:0034968 GO:0035196 GO:0043085 GO:…	DNA-dependent DNA replication; DNA methylation; DNA replication; RNA interference; cell-cell signaling; cell proliferation; chromatin modification; chromatin silencing; chromatin silencing by small RNA; covalent chromatin modification; cytokinesis by cell plate formation; defense response to bacterium, incompatible interaction; determination of bilateral symmetry; double-strand break repair via h…	GO:0005515 GO:0035197	protein binding; siRNA binding	GO:0005634 GO:0005719 GO:0005730 GO:0015030	Cajal body; nuclear euchromatin; nucleolus; nucleus
qFC7	Chr07	Glyma.07G099200	9361562	9361960	NA	NA	NA	NA	NA	NA	NA
qFC7	Chr07	Glyma.07G099300	9384102	9385521	NA	NA	NA	NA	NA	NA	NA
qFC7	Chr07	Glyma.07G099400	9398756	9411345	AT1G17980.1	GO:0000278 GO:0006396 GO:0043631	RNA polyadenylation; RNA processing; mitotic cell cycle	GO:0003723 GO:0004652 GO:0005515 GO:0016779	RNA binding; nucleotidyltransferase activity; polynucleotide adenylyltransferase activity; protein binding	GO:0005634	nucleus
qFC7	Chr07	Glyma.07G099500	9419717	9422235	AT1G45688.1	GO:0008150 GO:0048767	biological process; root hair elongation	GO:0003674	molecular function	GO:0005886 GO:0009507	chloroplast; plasma membrane
qFC7	Chr07	Glyma.07G099600	9436867	9449863	AT3G18210.2	GO:0055114	oxidation-reduction process	GO:0005506 GO:0016705 GO:0031418	L-ascorbic acid binding; iron ion binding; oxidoreductase activity, acting on paired donors, with incorporation or reduction of molecular oxygen	GO:0005634	nucleus
qFC7	Chr07	Glyma.07G099700	9450842	9454377	AT1G18030.2	NA	NA	GO:0003824 GO:0004722	catalytic activity; protein serine/threonine phosphatase activity	GO:0005737	cytoplasm
qFC7	Chr07	Glyma.07G099800	9461274	9463821	AT3G18200.1	NA	NA	GO:0003674	molecular function	GO:0009507 GO:0016020	chloroplast; membrane
qFC7	Chr07	Glyma.07G099900	9480608	9484876	AT5G52450.1	GO:0006855 GO:0009624 GO:0055085	drug transmembrane transport; response to nematode; transmembrane transport	GO:0005215 GO:0015238 GO:0015297	antiporter activity; drug transmembrane transporter activity; transporter activity	GO:0005774 GO:0005886 GO:0016020	membrane; plasma membrane; vacuolar membrane
qFC7	Chr07	Glyma.07G100000	9492032	9497076	AT5G52450.1	GO:0006855 GO:0009624 GO:0055085	drug transmembrane transport; response to nematode; transmembrane transport	GO:0005215 GO:0015238 GO:0015297	antiporter activity; drug transmembrane transporter activity; transporter activity	GO:0005774 GO:0005886 GO:0016020	membrane; plasma membrane; vacuolar membrane
qFC7	Chr07	Glyma.07G100100	9502651	9508615	AT5G52450.1	GO:0006855 GO:0009624 GO:0055085	drug transmembrane transport; response to nematode; transmembrane transport	GO:0005215 GO:0015238 GO:0015297	antiporter activity; drug transmembrane transporter activity; transporter activity	GO:0005774 GO:0005886 GO:0016020	membrane; plasma membrane; vacuolar membrane
qFC7	Chr07	Glyma.07G100200	9509361	9514936	AT1G73690.1	GO:0000278 GO:0000394 GO:0006366 GO:0006468 GO:0010440 GO:0030154 GO:0042023 GO:0045736 GO:0051726	DNA endoreduplication; RNA splicing, via endonucleolytic cleavage and ligation; cell differentiation; mitotic cell cycle; negative regulation of cyclin-dependent protein serine/threonine kinase activity; protein phosphorylation; regulation of cell cycle; stomatal lineage progression; transcription from RNA polymerase II promoter	GO:0004672 GO:0004674 GO:0005515 GO:0005524 GO:0016301 GO:0016772	ATP binding; kinase activity; protein binding; protein kinase activity; protein serine/threonine kinase activity; transferase activity, transferring phosphorus-containing groups	GO:0005634	nucleus
qFC7	Chr07	Glyma.07G100300	9518402	9519772	AT1G62680.1	NA	NA	NA	NA	GO:0005739	mitochondrion
qFC7	Chr07	Glyma.07G100400	9523110	9526319	AT3G18050.1	GO:0008150 GO:0009740 GO:0010162	biological process; gibberellic acid mediated signaling pathway; seed dormancy process	GO:0003674	molecular function	GO:0005886 GO:0031225	anchored to membrane; plasma membrane
qFC7	Chr07	Glyma.07G100500	9535825	9540398	AT3G18080.1	GO:0005975	carbohydrate metabolic process	GO:0003824 GO:0004553 GO:0004567 GO:0008422 GO:0043169 GO:0047668 GO:0080079 GO:0080081 GO:0080082 GO:0080083	4-methylumbelliferyl-beta-D-glucopyranoside beta-glucosidase activity; amygdalin beta-glucosidase activity; beta-gentiobiose beta-glucosidase activity; beta-glucosidase activity; beta-mannosidase activity; catalytic activity; cation binding; cellobiose glucosidase activity; esculin beta-glucosidase activity; hydrolase activity, hydrolyzing O-glycosyl compounds	GO:0005618 GO:0009505 GO:0009507 GO:0022626	cell wall; chloroplast; cytosolic ribosome; plant-type cell wall
qFC7	Chr07	Glyma.07G100600	9541375	9546045	AT1G18090.1	GO:0006281	DNA repair	GO:0003677 GO:0003824 GO:0004518 GO:0016788	DNA binding; catalytic activity; hydrolase activity, acting on ester bonds; nuclease activity	GO:0005634	nucleus
qFC7	Chr07	Glyma.07G100700	9546604	9553128	AT3G18100.1	GO:0006355 GO:0009688	abscisic acid biosynthetic process; regulation of transcription, DNA-dependent	GO:0003677 GO:0003700	DNA binding; sequence-specific DNA binding transcription factor activity	GO:0005634	nucleus
qFC7	Chr07	Glyma.07G100800	9555341	9557676	AT1G48630.1	GO:0001510 GO:0006417 GO:0009165 GO:0009220 GO:0009664 GO:0009845 GO:0042254 GO:0042545 GO:0048364 GO:0048367 GO:0071215	RNA methylation; cell wall modification; cellular response to abscisic acid stimulus; nucleotide biosynthetic process; plant-type cell wall organization; pyrimidine ribonucleotide biosynthetic process; regulation of translation; ribosome biogenesis; root development; seed germination; shoot system development	GO:0000166	nucleotide binding	GO:0005634 GO:0005737 GO:0005829 GO:0022626	cytoplasm; cytosol; cytosolic ribosome; nucleus
qFC7	Chr07	Glyma.07G100900	9561985	9562355	NA	NA	NA	NA	NA	NA	NA
qZC20	Chr20	Glyma.20G055900	13721322	13726650	AT5G17920.2	GO:0008652 GO:0009086 GO:0009651 GO:0010043 GO:0046686	cellular amino acid biosynthetic process; methionine biosynthetic process; response to cadmium ion; response to salt stress; response to zinc ion	GO:0003871 GO:0005507 GO:0008270 GO:0008705	5-methyltetrahydropteroyltriglutamate-homocysteine S-methyltransferase activity; copper ion binding; methionine synthase activity; zinc ion binding	GO:0005737 GO:0005774 GO:0005777 GO:0005829 GO:0005886 GO:0009506 GO:0009507 GO:0009570 GO:0016020 GO:0048046	apoplast; chloroplast; chloroplast stroma; cytoplasm; cytosol; membrane; peroxisome; plasma membrane; plasmodesma; vacuolar membrane
qZC20	Chr20	Glyma.20G056000	13733507	13734862	AT3G14160.1	GO:0055114	oxidation-reduction process	GO:0016491 GO:0016706	oxidoreductase activity; oxidoreductase activity, acting on paired donors, with incorporation or reduction of molecular oxygen, 2-oxoglutarate as one donor, and incorporation of one atom each of oxygen into both donors	GO:0005634	nucleus
qZC20	Chr20	Glyma.20G056100	13735231	13737007	AT3G14170.1	GO:0008150	biological process	GO:0003674	molecular function	GO:0009507	chloroplast
qZC20	Chr20	Glyma.20G056200	13855383	13860273	AT3G63470.1	GO:0006508	proteolysis	GO:0004185	serine-type carboxypeptidase activity	GO:0005576	extracellular region
qZC20	Chr20	Glyma.20G056300	13870393	13870656	NA	NA	NA	NA	NA	NA	NA
qZC20	Chr20	Glyma.20G056400	14077059	14081440	AT3G58830.1	NA	NA	GO:0003824	catalytic activity	GO:0005739	mitochondrion
qZC20	Chr20	Glyma.20G056500	14773334	14777681	AT1G35220.1	GO:0008150	biological process	GO:0003674	molecular function	GO:0005634	nucleus
qZC20	Chr20	Glyma.20G056600	14796073	14810087	AT1G35220.1	GO:0008150	biological process	GO:0003674	molecular function	GO:0005634	nucleus
qZC20	Chr20	Glyma.20G056700	14830397	14830771	AT5G65360.1	GO:0006334	nucleosome assembly	GO:0003677	DNA binding	GO:0000786 GO:0005634	nucleosome; nucleus
qZC20	Chr20	Glyma.20G056800	15720600	15729831	AT2G32970.2	GO:0008150	biological process	GO:0003674	molecular function	NA	NA
qZC20	Chr20	Glyma.20G056900	15861905	15876848	AT2G05760.1	GO:0006810 GO:0055085	transmembrane transport; transport	GO:0005215 GO:0022857	transmembrane transporter activity; transporter activity	GO:0005737 GO:0009506 GO:0016020	cytoplasm; membrane; plasmodesma
qZC20	Chr20	Glyma.20G057000	15974032	15974985	NA	NA	NA	NA	NA	NA	NA
qZC20	Chr20	Glyma.20G057100	16067511	16072528	AT2G04740.1	GO:0009954 GO:0010227 GO:0048439	floral organ abscission; flower morphogenesis; proximal/distal pattern formation	NA	NA	GO:0005737	cytoplasm
qZC20	Chr20	Glyma.20G057200	16074564	16076282	AT3G27740.2	GO:0001510 GO:0006164 GO:0006543 GO:0009220 GO:0016036 GO:0070409	RNA methylation; carbamoyl phosphate biosynthetic process; cellular response to phosphate starvation; glutamine catabolic process; purine nucleotide biosynthetic process; pyrimidine ribonucleotide biosynthetic process	GO:0004088	carbamoyl-phosphate synthase (glutamine-hydrolyzing) activity	GO:0005951 GO:0009507 GO:0009570	carbamoyl-phosphate synthase complex; chloroplast; chloroplast stroma
qZC20	Chr20	Glyma.20G057300	16424783	16426060	NA	NA	NA	NA	NA	NA	NA
qZC20	Chr20	Glyma.20G057400	16684534	16688382	NA	NA	NA	NA	NA	NA	NA
qZC20	Chr20	Glyma.20G057500	16724289	16728840	AT1G22360.1	GO:0008152	metabolic process	GO:0008194 GO:0015020 GO:0016757 GO:0016758	UDP-glycosyltransferase activity; glucuronosyltransferase activity; transferase activity, transferring glycosyl groups; transferase activity, transferring hexosyl groups	GO:0005634	nucleus
qZC20	Chr20	Glyma.20G057600	16868459	16881368	AT5G17770.1	GO:0006499 GO:0022900 GO:0042732 GO:0055114	D-xylose metabolic process; N-terminal protein myristoylation; electron transport chain; oxidation-reduction process	GO:0004128 GO:0016491	cytochrome-b5 reductase activity, acting on NAD(P)H; oxidoreductase activity	GO:0005737 GO:0005783 GO:0005886 GO:0009505	cytoplasm; endoplasmic reticulum; plant-type cell wall; plasma membrane
qZC20	Chr20	Glyma.20G057700	16894894	16904449	AT2G02970.1	GO:0009901 GO:0010584	anther dehiscence; pollen exine formation	GO:0016787	hydrolase activity	NA	NA
qZC20	Chr20	Glyma.20G057800	16920120	16926472	AT2G02970.1	GO:0009901 GO:0010584	anther dehiscence; pollen exine formation	GO:0016787	hydrolase activity	NA	NA
qZC20	Chr20	Glyma.20G057900	17034884	17035651	AT4G11440.1	GO:0006810 GO:0006839	mitochondrial transport; transport	NA	NA	GO:0005739 GO:0005743	mitochondrial inner membrane; mitochondrion
qZC20	Chr20	Glyma.20G058000	17037758	17043212	AT1G76490.1	GO:0006816 GO:0007030 GO:0007033 GO:0008299 GO:0009611 GO:0009651 GO:0009805 GO:0015936 GO:0016126 GO:0019287 GO:0055114 GO:0060964	Golgi organization; calcium ion transport; coenzyme A metabolic process; coumarin biosynthetic process; isopentenyl diphosphate biosynthetic process, mevalonate pathway; isoprenoid biosynthetic process; oxidation-reduction process; regulation of gene silencing by miRNA; response to salt stress; response to wounding; sterol biosynthetic process; vacuole organization	GO:0004420 GO:0005515 GO:0016616 GO:0042282 GO:0050661 GO:0050662	NADP binding; coenzyme binding; hydroxymethylglutaryl-CoA reductase (NADPH) activity; hydroxymethylglutaryl-CoA reductase activity; oxidoreductase activity, acting on the CH-OH group of donors, NAD or NADP as acceptor; protein binding	GO:0005783 GO:0005789 GO:0016020 GO:0016021	endoplasmic reticulum; endoplasmic reticulum membrane; integral to membrane; membrane
qZC20	Chr20	Glyma.20G058100	17106048	17113844	AT2G21530.1	GO:0000023 GO:0006098 GO:0006364 GO:0008150 GO:0009657 GO:0010103 GO:0010207 GO:0019252 GO:0043085	biological process; maltose metabolic process; pentose-phosphate shunt; photosystem II assembly; plastid organization; positive regulation of catalytic activity; rRNA processing; starch biosynthetic process; stomatal complex morphogenesis	NA	NA	GO:0009507 GO:0009535 GO:0009570	chloroplast; chloroplast stroma; chloroplast thylakoid membrane
qZC20	Chr20	Glyma.20G058200	17249370	17257439	AT3G01790.2	GO:0006354 GO:0006412	DNA-dependent transcription, elongation; translation	GO:0003735	structural constituent of ribosome	GO:0005840 GO:0009507 GO:0015934	chloroplast; large ribosomal subunit; ribosome
qZC20	Chr20	Glyma.20G058300	17536634	17556845	AT2G31340.1	GO:0009793	embryo development ending in seed dormancy	GO:0003674	molecular function	GO:0005739	mitochondrion
qZC20	Chr20	Glyma.20G058400	17573018	17575329	AT2G31340.1	GO:0009793	embryo development ending in seed dormancy	GO:0003674	molecular function	GO:0005739	mitochondrion
qZC20	Chr20	Glyma.20G058500	17704024	17732890	AT5G35690.1	NA	NA	NA	NA	GO:0005634	nucleus
qZC20	Chr20	Glyma.20G058600	17714996	17723526	NA	NA	NA	NA	NA	NA	NA
qZC20	Chr20	Glyma.20G058700	17824447	17824845	AT2G04570.1	GO:0006629	lipid metabolic process	GO:0004091 GO:0016788	carboxylesterase activity; hydrolase activity, acting on ester bonds	GO:0005576	extracellular region
qZC20	Chr20	Glyma.20G058800	17851183	17851624	AT1G65520.1	GO:0006635 GO:0008152 GO:0009062 GO:0015824	fatty acid beta-oxidation; fatty acid catabolic process; metabolic process; proline transport	GO:0003824 GO:0004165 GO:0008809	carnitine racemase activity; catalytic activity; dodecenoyl-CoA delta-isomerase activity	GO:0005737 GO:0005777	cytoplasm; peroxisome
qZC20	Chr20	Glyma.20G058900	17856607	17870302	NA	NA	NA	NA	NA	NA	NA
qZC20	Chr20	Glyma.20G059000	17864634	17867799	AT4G12650.1	NA	NA	NA	NA	GO:0005768 GO:0005773 GO:0005774 GO:0005794 GO:0005802 GO:0009506 GO:0016021	Golgi apparatus; endosome; integral to membrane; plasmodesma; trans-Golgi network; vacuolar membrane; vacuole
qZC20	Chr20	Glyma.20G059100	17888922	17892335	AT5G48160.2	GO:0009793 GO:0010071 GO:0010078 GO:0010468 GO:0010492 GO:0046740 GO:0080022	embryo development ending in seed dormancy; maintenance of root meristem identity; maintenance of shoot apical meristem identity; primary root development; regulation of gene expression; root meristem specification; spread of virus in host, cell to cell	GO:0005515 GO:0008270 GO:0042803 GO:0046982	protein binding; protein heterodimerization activity; protein homodimerization activity; zinc ion binding	GO:0005634	nucleus
qZC20	Chr20	Glyma.20G059200	17903592	17907054	AT3G07800.1	GO:0009061 GO:0009165 GO:0019690	anaerobic respiration; nucleotide biosynthetic process; pyrimidine deoxyribonucleoside interconversion	GO:0004797	thymidine kinase activity	GO:0005737	cytoplasm
qZC20	Chr20	Glyma.20G059300	17987356	17987736	AT3G42170.1	GO:0009791	post-embryonic development	GO:0003677 GO:0046983	DNA binding; protein dimerization activity	GO:0005634 GO:0005829	cytosol; nucleus
qZC20	Chr20	Glyma.20G059400	18039871	18040251	NA	NA	NA	NA	NA	NA	NA
qZC20	Chr20	Glyma.20G059500	18063874	18068733	NA	NA	NA	NA	NA	NA	NA
qZC20	Chr20	Glyma.20G059600	18064898	18065086	NA	NA	NA	NA	NA	NA	NA
qZC20	Chr20	Glyma.20G059700	18090408	18094968	NA	NA	NA	NA	NA	NA	NA
qZC20	Chr20	Glyma.20G059800	18194622	18198271	NA	NA	NA	NA	NA	NA	NA
qZC20	Chr20	Glyma.20G059900	18199162	18203017	NA	NA	NA	NA	NA	NA	NA
qZC20	Chr20	Glyma.20G060000	18396137	18402016	AT2G04360.1	NA	NA	GO:0003674	molecular function	GO:0009507	chloroplast
qZC20	Chr20	Glyma.20G060100	18426690	18438244	AT2G04350.2	GO:0001676 GO:0006631 GO:0006633	fatty acid biosynthetic process; fatty acid metabolic process; long-chain fatty acid metabolic process	GO:0003824 GO:0004467	catalytic activity; long-chain fatty acid-CoA ligase activity	GO:0005783 GO:0005794 GO:0009507 GO:0009941	Golgi apparatus; chloroplast; chloroplast envelope; endoplasmic reticulum
qZC20	Chr20	Glyma.20G060200	18593430	18594623	NA	NA	NA	NA	NA	NA	NA
qZC20	Chr20	Glyma.20G060300	18600266	18609177	AT2G04350.2	GO:0001676 GO:0006631 GO:0006633	fatty acid biosynthetic process; fatty acid metabolic process; long-chain fatty acid metabolic process	GO:0003824 GO:0004467	catalytic activity; long-chain fatty acid-CoA ligase activity	GO:0005783 GO:0005794 GO:0009507 GO:0009941	Golgi apparatus; chloroplast; chloroplast envelope; endoplasmic reticulum
qZC20	Chr20	Glyma.20G060400	18643039	18650833	AT3G07650.4	GO:0006355 GO:0007623 GO:0048579	circadian rhythm; negative regulation of long-day photoperiodism, flowering; regulation of transcription, DNA-dependent	GO:0003700 GO:0008270	sequence-specific DNA binding transcription factor activity; zinc ion binding	GO:0005622 GO:0005634	intracellular; nucleus
qZC20	Chr20	Glyma.20G060500	18650990	18653648	NA	NA	NA	NA	NA	NA	NA
qZC20	Chr20	Glyma.20G060600	18653037	18653731	NA	NA	NA	NA	NA	NA	NA
qZC20	Chr20	Glyma.20G060700	18657955	18660430	NA	NA	NA	NA	NA	NA	NA
qZC20	Chr20	Glyma.20G060800	18661624	18664765	NA	NA	NA	NA	NA	NA	NA
qZC20	Chr20	Glyma.20G060900	18964376	18971766	AT2G04235.1	GO:0008150	biological process	GO:0003674	molecular function	GO:0005634	nucleus
qZC20	Chr20	Glyma.20G061000	18971995	18973593	AT2G04235.1	GO:0008150	biological process	GO:0003674	molecular function	GO:0005634	nucleus
qZC20	Chr20	Glyma.20G061100	19059428	19066125	AT1G65610.1	GO:0005975	carbohydrate metabolic process	GO:0003824 GO:0004553	catalytic activity; hydrolase activity, hydrolyzing O-glycosyl compounds	GO:0005886	plasma membrane
qZC20	Chr20	Glyma.20G061200	19066367	19067314	AT2G04220.1	GO:0008150 GO:0048446	biological process; petal morphogenesis	GO:0003674	molecular function	GO:0005634	nucleus
qZC20	Chr20	Glyma.20G061300	19087129	19091867	AT5G17680.1	GO:0006952 GO:0007165	defense response; signal transduction	GO:0043531	ADP binding	GO:0005622	intracellular
qZC20	Chr20	Glyma.20G061400	19092910	19093143	NA	NA	NA	NA	NA	NA	NA
qZC20	Chr20	Glyma.20G061500	19143379	19152731	AT5G41270.1	GO:0008150	biological process	GO:0003674	molecular function	GO:0005634	nucleus
qZC20	Chr20	Glyma.20G061600	19167408	19171993	AT4G12680.1	GO:0010228	vegetative to reproductive phase transition of meristem	NA	NA	NA	NA
qZC20	Chr20	Glyma.20G061700	19174587	19181958	AT1G02960.1	NA	NA	NA	NA	GO:0005634	nucleus
qZC20	Chr20	Glyma.20G061800	19273891	19274364	NA	NA	NA	NA	NA	NA	NA
qZC20	Chr20	Glyma.20G061900	19276438	19277943	NA	NA	NA	NA	NA	NA	NA
qZC20	Chr20	Glyma.20G062000	19384308	19388288	AT5G47650.1	GO:0006979	response to oxidative stress	GO:0016787 GO:0047631 GO:0051287	ADP-ribose diphosphatase activity; NAD binding; hydrolase activity	GO:0005829	cytosol
qZC20	Chr20	Glyma.20G062100	19453432	19454880	AT2G04480.1	GO:0008150	biological process	GO:0003674	molecular function	GO:0009507	chloroplast
qZC20	Chr20	Glyma.20G062200	19517781	19521218	NA	NA	NA	NA	NA	NA	NA
qZC20	Chr20	Glyma.20G062300	19524781	19544051	AT4G16420.2	GO:0000278 GO:0000956 GO:0006346 GO:0006396 GO:0008284 GO:0009631 GO:0009644 GO:0009733 GO:0009735 GO:0016246 GO:0042127 GO:0042542	RNA interference; RNA processing; cold acclimation; methylation-dependent chromatin silencing; mitotic cell cycle; nuclear-transcribed mRNA catabolic process; positive regulation of cell proliferation; regulation of cell proliferation; response to auxin stimulus; response to cytokinin stimulus; response to high light intensity; response to hydrogen peroxide	GO:0003677 GO:0003700 GO:0003713 GO:0005515 GO:0008270	DNA binding; protein binding; sequence-specific DNA binding transcription factor activity; transcription coactivator activity; zinc ion binding	GO:0005634	nucleus
qZC20	Chr20	Glyma.20G062400	19888543	19889922	AT2G25910.1	GO:0006139 GO:0006623 GO:0016192	nucleobase-containing compound metabolic process; protein targeting to vacuole; vesicle-mediated transport	GO:0003676 GO:0003723 GO:0008408	3'-5' exonuclease activity; RNA binding; nucleic acid binding	GO:0005622 GO:0005737	cytoplasm; intracellular
qZC20	Chr20	Glyma.20G062500	19893894	19894861	AT3G17640.1	GO:0007165	signal transduction	NA	NA	NA	NA
qZC20	Chr20	Glyma.20G062600	20110982	20112619	NA	NA	NA	NA	NA	NA	NA
qZC20	Chr20	Glyma.20G062700	20115073	20117237	AT3G22142.1	GO:0006869	lipid transport	NA	NA	GO:0005575	cellular component
qZC20	Chr20	Glyma.20G062800	20212332	20215237	AT1G11160.1	NA	NA	GO:0000166	nucleotide binding	GO:0005737 GO:0080008	CUL4-RING ubiquitin ligase complex; cytoplasm
qZC20	Chr20	Glyma.20G062900	20283573	20286027	AT1G79480.2	NA	NA	NA	NA	GO:0005634	nucleus
qZC20	Chr20	Glyma.20G063000	20420903	20422616	AT4G15140.1	GO:0008150	biological process	GO:0003674	molecular function	GO:0005634	nucleus
qZC20	Chr20	Glyma.20G063100	20456755	20460316	AT3G12750.1	GO:0006826 GO:0006829 GO:0006833 GO:0010043 GO:0010106 GO:0030001 GO:0055085 GO:0071577	cellular response to iron ion starvation; iron ion transport; metal ion transport; response to zinc ion; transmembrane transport; water transport; zinc ion transmembrane transport; zinc ion transport	GO:0005385 GO:0046873	metal ion transmembrane transporter activity; zinc ion transmembrane transporter activity	GO:0005886 GO:0016020 GO:0016021	integral to membrane; membrane; plasma membrane
qZC20	Chr20	Glyma.20G063200	20473958	20477350	AT4G35410.2	GO:0006810 GO:0006886 GO:0015031 GO:0016192 GO:0030244 GO:0048193	Golgi vesicle transport; cellulose biosynthetic process; intracellular protein transport; protein transport; transport; vesicle-mediated transport	GO:0008565	protein transporter activity	GO:0005622 GO:0005794 GO:0030125	Golgi apparatus; clathrin vesicle coat; intracellular
qZC20	Chr20	Glyma.20G063300	20594922	20595418	AT1G19110.1	GO:0008150 GO:0009690	biological process; cytokinin metabolic process	GO:0003674	molecular function	GO:0005576 GO:0005886 GO:0016020	extracellular region; membrane; plasma membrane
qZC20	Chr20	Glyma.20G063400	20655777	20657096	NA	NA	NA	NA	NA	NA	NA
qZC20	Chr20	Glyma.20G063500	20701256	20702704	NA	NA	NA	NA	NA	NA	NA
qZC20	Chr20	Glyma.20G063600	20801533	20802838	AT3G48190.1	GO:0000003 GO:0000724 GO:0006259 GO:0006281 GO:0006310 GO:0006325 GO:0006355 GO:0007059 GO:0007062 GO:0007126 GO:0007129 GO:0007131 GO:0009887 GO:0009888 GO:0010090 GO:0010212 GO:0010332 GO:0010638 GO:0032204 GO:0032504 GO:0033044 GO:0042138 GO:0043247 GO:0043687 GO:0045132 GO:0045893	DNA metabolic process; DNA recombination; DNA repair; chromatin organization; chromosome segregation; double-strand break repair via homologous recombination; meiosis; meiotic DNA double-strand break formation; meiotic chromosome segregation; multicellular organism reproduction; organ morphogenesis; positive regulation of organelle organization; positive regulation of transcription, DNA-dependent…	GO:0000285 GO:0004674 GO:0016772 GO:0016773	1-phosphatidylinositol-3-phosphate 5-kinase activity; phosphotransferase activity, alcohol group as acceptor; protein serine/threonine kinase activity; transferase activity, transferring phosphorus-containing groups	GO:0005634 GO:0009506 GO:0009507	chloroplast; nucleus; plasmodesma
qZC20	Chr20	Glyma.20G063700	20846101	20847375	NA	NA	NA	NA	NA	NA	NA
qZC20	Chr20	Glyma.20G063800	21128254	21129533	AT3G51690.1	GO:0008150	biological process	GO:0003674	molecular function	GO:0005634	nucleus
qZC20	Chr20	Glyma.20G063900	21339979	21340251	AT2G28380.1	GO:0010267 GO:0035196 GO:0051607 GO:0070919	defense response to virus; production of miRNAs involved in gene silencing by miRNA; production of siRNA involved in chromatin silencing by small RNA; production of ta-siRNAs involved in RNA interference	GO:0003723 GO:0003725 GO:0005515	RNA binding; double-stranded RNA binding; protein binding	GO:0005622 GO:0005634 GO:0005737	cytoplasm; intracellular; nucleus
qZC20	Chr20	Glyma.20G064000	21495430	21496741	AT5G03610.1	GO:0006629	lipid metabolic process	GO:0004091 GO:0016788	carboxylesterase activity; hydrolase activity, acting on ester bonds	GO:0005576	extracellular region
qZC20	Chr20	Glyma.20G064100	21538873	21551968	AT2G02410.2	GO:0008150	biological process	GO:0003674	molecular function	GO:0009507	chloroplast
qZC20	Chr20	Glyma.20G064200	21554616	21555360	AT2G01170.1	GO:0003333 GO:0015812	amino acid transmembrane transport; gamma-aminobutyric acid transport	GO:0005313 GO:0015171 GO:0015180 GO:0015181 GO:0015185 GO:0015189	L-alanine transmembrane transporter activity; L-glutamate transmembrane transporter activity; L-lysine transmembrane transporter activity; amino acid transmembrane transporter activity; arginine transmembrane transporter activity; gamma-aminobutyric acid transmembrane transporter activity	GO:0005739 GO:0016020 GO:0016021	integral to membrane; membrane; mitochondrion
qZC20	Chr20	Glyma.20G064300	21770426	21778641	AT3G54650.1	GO:0006261 GO:0006511 GO:0009555 GO:0009790 GO:0031146 GO:0048316 GO:0055047	DNA-dependent DNA replication; SCF-dependent proteasomal ubiquitin-dependent protein catabolic process; embryo development; generative cell mitosis; pollen development; seed development; ubiquitin-dependent protein catabolic process	GO:0004842 GO:0005515	protein binding; ubiquitin-protein ligase activity	GO:0001673 GO:0009507 GO:0019005	SCF ubiquitin ligase complex; chloroplast; male germ cell nucleus
qZC20	Chr20	Glyma.20G064400	21864841	21869406	AT3G48190.1	GO:0000003 GO:0000724 GO:0006259 GO:0006281 GO:0006310 GO:0006325 GO:0006355 GO:0007059 GO:0007062 GO:0007126 GO:0007129 GO:0007131 GO:0009887 GO:0009888 GO:0010090 GO:0010212 GO:0010332 GO:0010638 GO:0032204 GO:0032504 GO:0033044 GO:0042138 GO:0043247 GO:0043687 GO:0045132 GO:0045893	DNA metabolic process; DNA recombination; DNA repair; chromatin organization; chromosome segregation; double-strand break repair via homologous recombination; meiosis; meiotic DNA double-strand break formation; meiotic chromosome segregation; multicellular organism reproduction; organ morphogenesis; positive regulation of organelle organization; positive regulation of transcription, DNA-dependent…	GO:0000285 GO:0004674 GO:0016772 GO:0016773	1-phosphatidylinositol-3-phosphate 5-kinase activity; phosphotransferase activity, alcohol group as acceptor; protein serine/threonine kinase activity; transferase activity, transferring phosphorus-containing groups	GO:0005634 GO:0009506 GO:0009507	chloroplast; nucleus; plasmodesma
qZC20	Chr20	Glyma.20G064500	21930212	21930913	AT3G22160.1	GO:0006612 GO:0008150 GO:0009414 GO:0009693 GO:0009737 GO:0009863 GO:0010363 GO:0042538 GO:0043069 GO:0051707	biological process; ethylene biosynthetic process; hyperosmotic salinity response; negative regulation of programmed cell death; protein targeting to membrane; regulation of plant-type hypersensitive response; response to abscisic acid stimulus; response to other organism; response to water deprivation; salicylic acid mediated signaling pathway	GO:0003674	molecular function	GO:0005634	nucleus
qZC20	Chr20	Glyma.20G064600	22376377	22389973	AT5G60580.3	GO:0008150	biological process	GO:0008270	zinc ion binding	GO:0005737	cytoplasm
qZC20	Chr20	Glyma.20G064700	22396877	22410573	AT3G22290.1	GO:0008150	biological process	GO:0003674	molecular function	GO:0005783	endoplasmic reticulum
qZC20	Chr20	Glyma.20G064800	22398737	22400871	AT3G17450.1	GO:0008150	biological process	GO:0003677 GO:0046983	DNA binding; protein dimerization activity	GO:0005634	nucleus
qZC20	Chr20	Glyma.20G064900	22400993	22401582	NA	NA	NA	NA	NA	NA	NA
qZC20	Chr20	Glyma.20G065000	22437570	22439813	AT5G05260.1	GO:0006569 GO:0009684 GO:0019761 GO:0055114	glucosinolate biosynthetic process; indoleacetic acid biosynthetic process; oxidation-reduction process; tryptophan catabolic process	GO:0005506 GO:0009055 GO:0016705 GO:0016709 GO:0019825 GO:0020037	electron carrier activity; heme binding; iron ion binding; oxidoreductase activity, acting on paired donors, with incorporation or reduction of molecular oxygen; oxidoreductase activity, acting on paired donors, with incorporation or reduction of molecular oxygen, NAD(P)H as one donor, and incorporation of one atom of oxygen; oxygen binding	NA	NA
qZC20	Chr20	Glyma.20G065100	23009963	23012683	AT5G05260.1	GO:0006569 GO:0009684 GO:0019761 GO:0055114	glucosinolate biosynthetic process; indoleacetic acid biosynthetic process; oxidation-reduction process; tryptophan catabolic process	GO:0005506 GO:0009055 GO:0016705 GO:0016709 GO:0019825 GO:0020037	electron carrier activity; heme binding; iron ion binding; oxidoreductase activity, acting on paired donors, with incorporation or reduction of molecular oxygen; oxidoreductase activity, acting on paired donors, with incorporation or reduction of molecular oxygen, NAD(P)H as one donor, and incorporation of one atom of oxygen; oxygen binding	NA	NA
qZC20	Chr20	Glyma.20G065200	23032161	23039465	AT4G14965.1	GO:0006301 GO:0048523	negative regulation of cellular process; postreplication repair	GO:0020037	heme binding	GO:0005576	extracellular region
qZC20	Chr20	Glyma.20G065300	23101377	23104452	AT3G07620.1	GO:0008150	biological process	GO:0003824	catalytic activity	GO:0005794 GO:0016020	Golgi apparatus; membrane
qZC20	Chr20	Glyma.20G065400	23191598	23193327	AT2G03120.1	GO:0006499 GO:0009555 GO:0009846	N-terminal protein myristoylation; pollen development; pollen germination	GO:0004190	aspartic-type endopeptidase activity	GO:0005783 GO:0005789 GO:0016021	endoplasmic reticulum; endoplasmic reticulum membrane; integral to membrane
qZC20	Chr20	Glyma.20G065500	23250752	23252090	AT3G22275.1	GO:0008150	biological process	GO:0003674	molecular function	GO:0005634	nucleus
qZC20	Chr20	Glyma.20G065600	23254804	23263347	AT2G32170.1	GO:0009165	nucleotide biosynthetic process	NA	NA	GO:0005634	nucleus
qZC20	Chr20	Glyma.20G065700	23270247	23273003	AT2G06510.2	GO:0000724 GO:0006260 GO:0006312 GO:0006355 GO:0007062 GO:0007129 GO:0007131 GO:0007140 GO:0007141 GO:0009220 GO:0009555 GO:0009560 GO:0009640 GO:0009793 GO:0009845 GO:0009909 GO:0009933 GO:0010162 GO:0010182 GO:0010228 GO:0010332 GO:0016444 GO:0016567 GO:0019915 GO:0032204 GO:0032504 GO:0042138 GO:0043247 GO:0043687 GO:0045132 GO:0045893 GO:0048232 GO:0050826 GO:0051026	DNA replication; chiasma assembly; double-strand break repair via homologous recombination; embryo development ending in seed dormancy; embryo sac egg cell differentiation; lipid storage; male gamete generation; male meiosis; male meiosis I; meiotic DNA double-strand break formation; meiotic chromosome segregation; meristem structural organization; mitotic recombination; multicellular organism re…	GO:0003676 GO:0003677	DNA binding; nucleic acid binding	GO:0000790 GO:0005634	nuclear chromatin; nucleus
qZC20	Chr20	Glyma.20G065800	23274978	23279872	AT3G51700.1	GO:0008150	biological process	GO:0003674	molecular function	GO:0005634	nucleus
qZC20	Chr20	Glyma.20G065900	23301235	23310604	AT4G16660.1	GO:0006457 GO:0006857 GO:0009408 GO:0009627 GO:0009644 GO:0030244 GO:0034976 GO:0042542 GO:0048193	Golgi vesicle transport; cellulose biosynthetic process; oligopeptide transport; protein folding; response to endoplasmic reticulum stress; response to heat; response to high light intensity; response to hydrogen peroxide; systemic acquired resistance	GO:0005524	ATP binding	GO:0005774 GO:0005783 GO:0005794 GO:0009507	Golgi apparatus; chloroplast; endoplasmic reticulum; vacuolar membrane
qZC20	Chr20	Glyma.20G066000	23362902	23363123	AT1G60815.1	GO:0007267	cell-cell signaling	GO:0004871	signal transducer activity	GO:0005576 GO:0048046	apoplast; extracellular region
qZC20	Chr20	Glyma.20G066100	23415656	23418864	AT5G42050.1	GO:0000165 GO:0006499 GO:0006612 GO:0007154 GO:0009409 GO:0009738 GO:0009862 GO:0009867 GO:0010363 GO:0030968 GO:0031348 GO:0043069 GO:0050832	MAPK cascade; N-terminal protein myristoylation; abscisic acid mediated signaling pathway; cell communication; defense response to fungus; endoplasmic reticulum unfolded protein response; jasmonic acid mediated signaling pathway; negative regulation of defense response; negative regulation of programmed cell death; protein targeting to membrane; regulation of plant-type hypersensitive response; r…	GO:0003674	molecular function	GO:0005634	nucleus
qZC20	Chr20	Glyma.20G066200	23518813	23521583	AT5G14180.1	GO:0002213 GO:0006629 GO:0006635 GO:0009062	defense response to insect; fatty acid beta-oxidation; fatty acid catabolic process; lipid metabolic process	GO:0003824 GO:0016298	catalytic activity; lipase activity	GO:0005576	extracellular region
qZC20	Chr20	Glyma.20G066300	23525368	23527870	AT4G24015.1	GO:0008150	biological process	GO:0008270	zinc ion binding	GO:0005575	cellular component
qZC20	Chr20	Glyma.20G066400	23537156	23539424	NA	NA	NA	NA	NA	NA	NA
qZC20	Chr20	Glyma.20G066500	23591477	23594109	AT4G10850.1	NA	NA	GO:0051119	sugar transmembrane transporter activity	GO:0005886 GO:0005887 GO:0016020 GO:0016021	integral to membrane; integral to plasma membrane; membrane; plasma membrane
qZC20	Chr20	Glyma.20G066600	23659307	23670263	AT1G64550.1	GO:0006094 GO:0006096 GO:0006406 GO:0006606 GO:0007010 GO:0009651 GO:0010498 GO:0042742 GO:0046686	cytoskeleton organization; defense response to bacterium; gluconeogenesis; glycolysis; mRNA export from nucleus; proteasomal protein catabolic process; protein import into nucleus; response to cadmium ion; response to salt stress	GO:0000166 GO:0005215 GO:0005524 GO:0016887 GO:0017111	ATP binding; ATPase activity; nucleoside-triphosphatase activity; nucleotide binding; transporter activity	GO:0005737 GO:0005829	cytoplasm; cytosol
qZC20	Chr20	Glyma.20G066700	23730339	23734399	AT3G51010.1	GO:0008150	biological process	GO:0003674	molecular function	GO:0005739 GO:0009507 GO:0009536	chloroplast; mitochondrion; plastid
qZC20	Chr20	Glyma.20G066800	23743085	23749954	AT4G22120.6	NA	NA	NA	NA	GO:0005886 GO:0016020	membrane; plasma membrane
qZC20	Chr20	Glyma.20G066900	23922251	23926505	AT5G41990.1	GO:0006468 GO:0006865 GO:0006888 GO:0009909 GO:0009911 GO:0010228 GO:0016926 GO:0043090 GO:0046777 GO:0048573 GO:0050665	ER to Golgi vesicle-mediated transport; amino acid import; amino acid transport; hydrogen peroxide biosynthetic process; photoperiodism, flowering; positive regulation of flower development; protein autophosphorylation; protein desumoylation; protein phosphorylation; regulation of flower development; vegetative to reproductive phase transition of meristem	GO:0004672 GO:0005515 GO:0016301	kinase activity; protein binding; protein kinase activity	GO:0005634 GO:0005886	nucleus; plasma membrane
qZC20	Chr20	Glyma.20G067000	23990697	23991165	NA	NA	NA	NA	NA	NA	NA
qZC20	Chr20	Glyma.20G067100	23993469	23993840	AT3G05530.1	GO:0000741 GO:0006094 GO:0006511 GO:0006635 GO:0007010 GO:0009407 GO:0009553 GO:0009555 GO:0009560 GO:0009630 GO:0010498 GO:0030163 GO:0043161 GO:0043248 GO:0051788 GO:0080129	cytoskeleton organization; embryo sac development; embryo sac egg cell differentiation; fatty acid beta-oxidation; gluconeogenesis; gravitropism; karyogamy; pollen development; proteasomal protein catabolic process; proteasomal ubiquitin-dependent protein catabolic process; proteasome assembly; proteasome core complex assembly; protein catabolic process; response to misfolded protein; toxin catab…	GO:0000166 GO:0005516 GO:0005524 GO:0016787 GO:0016887 GO:0017111	ATP binding; ATPase activity; calmodulin binding; hydrolase activity; nucleoside-triphosphatase activity; nucleotide binding	GO:0000502 GO:0005634 GO:0005737 GO:0005829 GO:0008540	cytoplasm; cytosol; nucleus; proteasome complex; proteasome regulatory particle, base subcomplex
qZC20	Chr20	Glyma.20G067200	24078919	24079179	NA	NA	NA	NA	NA	NA	NA
qZC20	Chr20	Glyma.20G067300	24097388	24101854	AT4G10770.1	GO:0006857 GO:0055085	oligopeptide transport; transmembrane transport	GO:0015198	oligopeptide transporter activity	GO:0016020	membrane
qZC20	Chr20	Glyma.20G067400	24149525	24150816	AT1G64640.1	NA	NA	GO:0005507 GO:0009055	copper ion binding; electron carrier activity	GO:0005886 GO:0031225	anchored to membrane; plasma membrane
qZC20	Chr20	Glyma.20G067500	24175645	24176401	NA	NA	NA	NA	NA	NA	NA
qZC20	Chr20	Glyma.20G067600	24177090	24184806	AT4G24100.1	GO:0006468	protein phosphorylation	GO:0004672 GO:0005524 GO:0016301 GO:0016772	ATP binding; kinase activity; protein kinase activity; transferase activity, transferring phosphorus-containing groups	GO:0005886	plasma membrane
qZC20	Chr20	Glyma.20G067700	24186540	24187592	NA	NA	NA	NA	NA	NA	NA
qZC20	Chr20	Glyma.20G067800	24195403	24199966	AT1G11545.1	GO:0005975 GO:0006073	carbohydrate metabolic process; cellular glucan metabolic process	GO:0004553 GO:0016762 GO:0016798	hydrolase activity, acting on glycosyl bonds; hydrolase activity, hydrolyzing O-glycosyl compounds; xyloglucan:xyloglucosyl transferase activity	GO:0005576 GO:0005618 GO:0048046	apoplast; cell wall; extracellular region
qZC20	Chr20	Glyma.20G067900	24205659	24206123	NA	NA	NA	NA	NA	NA	NA
qZC20	Chr20	Glyma.20G068000	24212943	24213957	NA	NA	NA	NA	NA	NA	NA
qZC20	Chr20	Glyma.20G068100	24220042	24221415	AT1G59720.1	GO:0016556	mRNA modification	GO:0004519	endonuclease activity	GO:0005739 GO:0009507	chloroplast; mitochondrion
qZC20	Chr20	Glyma.20G068200	24270226	24271804	NA	NA	NA	NA	NA	NA	NA
qZC20	Chr20	Glyma.20G068300	24333188	24336585	AT4G24120.1	GO:0003006 GO:0006857 GO:0010039 GO:0048316 GO:0055085	developmental process involved in reproduction; oligopeptide transport; response to iron ion; seed development; transmembrane transport	GO:0015198 GO:0051980	iron-nicotianamine transmembrane transporter activity; oligopeptide transporter activity	GO:0005886	plasma membrane
qZC20	Chr20	Glyma.20G068400	24384442	24384717	NA	NA	NA	NA	NA	NA	NA
qZC20	Chr20	Glyma.20G068500	24385973	24389582	AT1G72020.1	GO:0006511 GO:0008150 GO:0009853 GO:0051788 GO:0080129	biological process; photorespiration; proteasome core complex assembly; response to misfolded protein; ubiquitin-dependent protein catabolic process	GO:0003674	molecular function	NA	NA
qZC20	Chr20	Glyma.20G068600	24386774	24387244	NA	NA	NA	NA	NA	NA	NA
qZC20	Chr20	Glyma.20G068700	24419688	24421394	AT2G38090.1	GO:0006355	regulation of transcription, DNA-dependent	GO:0003677 GO:0003700	DNA binding; sequence-specific DNA binding transcription factor activity	GO:0005634	nucleus
qZC20	Chr20	Glyma.20G068800	24430117	24431111	AT1G55200.1	GO:0006468	protein phosphorylation	GO:0004672 GO:0004713 GO:0005524 GO:0016301 GO:0016772	ATP binding; kinase activity; protein kinase activity; protein tyrosine kinase activity; transferase activity, transferring phosphorus-containing groups	GO:0005634 GO:0005886	nucleus; plasma membrane
qZC20	Chr20	Glyma.20G068900	24474692	24475485	AT3G11280.2	GO:0006355 GO:0009739 GO:0009751 GO:0019344	cysteine biosynthetic process; regulation of transcription, DNA-dependent; response to gibberellin stimulus; response to salicylic acid stimulus	GO:0003677 GO:0003700	DNA binding; sequence-specific DNA binding transcription factor activity	GO:0005634	nucleus
qZC20	Chr20	Glyma.20G069000	24486465	24493837	AT2G05642.1	GO:0008150	biological process	GO:0003674	molecular function	GO:0009507	chloroplast
qZC20	Chr20	Glyma.20G069100	24493933	24496534	NA	NA	NA	NA	NA	NA	NA
qZC20	Chr20	Glyma.20G069200	24500914	24505195	AT3G51700.1	GO:0008150	biological process	GO:0003674	molecular function	GO:0005634	nucleus
qZC20	Chr20	Glyma.20G069300	24544566	24548044	AT2G35160.1	GO:0006346 GO:0007062 GO:0009640 GO:0010200 GO:0010216 GO:0010388 GO:0016567 GO:0016571 GO:0016579 GO:0031048 GO:0034968 GO:0040029 GO:0045132 GO:0045893 GO:0051567	chromatin silencing by small RNA; cullin deneddylation; histone H3-K9 methylation; histone lysine methylation; histone methylation; maintenance of DNA methylation; meiotic chromosome segregation; methylation-dependent chromatin silencing; photomorphogenesis; positive regulation of transcription, DNA-dependent; protein deubiquitination; protein ubiquitination; regulation of gene expression, epigen…	GO:0008270 GO:0018024 GO:0042054 GO:0042393	histone-lysine N-methyltransferase activity; histone binding; histone methyltransferase activity; zinc ion binding	GO:0005634	nucleus
qZC20	Chr20	Glyma.20G069400	24618535	24619104	NA	NA	NA	NA	NA	NA	NA
qZC20	Chr20	Glyma.20G069500	24647292	24648761	AT3G51690.1	GO:0008150	biological process	GO:0003674	molecular function	GO:0005634	nucleus
qZC20	Chr20	Glyma.20G069600	24676764	24679263	AT3G17450.1	GO:0008150	biological process	GO:0003677 GO:0046983	DNA binding; protein dimerization activity	GO:0005634	nucleus
qZC20	Chr20	Glyma.20G069700	24738735	24753232	AT1G50240.2	GO:0000226 GO:0000278 GO:0000280 GO:0000911 GO:0006260 GO:0006270 GO:0006275 GO:0006306 GO:0006342 GO:0006346 GO:0007000 GO:0008283 GO:0009558 GO:0009909 GO:0010389 GO:0016458 GO:0016572 GO:0031047 GO:0031048 GO:0034968 GO:0042023 GO:0042127 GO:0051225 GO:0051567 GO:0051726	DNA endoreduplication; DNA methylation; DNA replication; DNA replication initiation; cell proliferation; chromatin silencing; chromatin silencing by small RNA; cytokinesis by cell plate formation; embryo sac cellularization; gene silencing; gene silencing by RNA; histone H3-K9 methylation; histone lysine methylation; histone phosphorylation; methylation-dependent chromatin silencing; microtubule …	GO:0004674 GO:0005515	protein binding; protein serine/threonine kinase activity	GO:0005737 GO:0009524	cytoplasm; phragmoplast
qZC20	Chr20	Glyma.20G069800	24813440	24838363	AT5G51230.1	GO:0006349 GO:0009910 GO:0010048 GO:0016571	histone methylation; negative regulation of flower development; regulation of gene expression by genetic imprinting; vernalization response	GO:0003677 GO:0003700 GO:0005515 GO:0008270	DNA binding; protein binding; sequence-specific DNA binding transcription factor activity; zinc ion binding	GO:0005622 GO:0005634	intracellular; nucleus
qZC20	Chr20	Glyma.20G069900	24878121	24878921	NA	NA	NA	NA	NA	NA	NA
qZC20	Chr20	Glyma.20G070000	24881105	24882958	AT5G51190.1	GO:0002679 GO:0006355 GO:0009611 GO:0009612 GO:0010200 GO:0035556	intracellular signal transduction; regulation of transcription, DNA-dependent; respiratory burst involved in defense response; response to chitin; response to mechanical stimulus; response to wounding	GO:0003677 GO:0003700	DNA binding; sequence-specific DNA binding transcription factor activity	GO:0005634	nucleus
qZC20	Chr20	Glyma.20G070100	24897324	24898925	AT5G07580.1	GO:0006355 GO:0009873	ethylene mediated signaling pathway; regulation of transcription, DNA-dependent	GO:0003677 GO:0003700	DNA binding; sequence-specific DNA binding transcription factor activity	GO:0005634	nucleus
qZC20	Chr20	Glyma.20G070200	24969943	24976636	AT5G51180.2	GO:0008150	biological process	NA	NA	GO:0005737	cytoplasm
qZC20	Chr20	Glyma.20G070300	25035058	25035688	AT4G24660.1	GO:0009686 GO:0009737 GO:0009740 GO:0009793 GO:0009845 GO:0010162 GO:0048608	embryo development ending in seed dormancy; gibberellic acid mediated signaling pathway; gibberellin biosynthetic process; reproductive structure development; response to abscisic acid stimulus; seed dormancy process; seed germination	GO:0003677 GO:0003700 GO:0005515	DNA binding; protein binding; sequence-specific DNA binding transcription factor activity	GO:0005634	nucleus
qZC20	Chr20	Glyma.20G070400	25080768	25083537	AT2G38110.1	GO:0006655 GO:0008152 GO:0009908 GO:0010143	cutin biosynthetic process; flower development; metabolic process; phosphatidylglycerol biosynthetic process	GO:0016746 GO:0016791 GO:0090447	glycerol-3-phosphate 2-O-acyltransferase activity; phosphatase activity; transferase activity, transferring acyl groups	GO:0005739	mitochondrion
qZC20	Chr20	Glyma.20G070500	25093893	25100033	AT2G35840.3	GO:0005986 GO:0008152 GO:0046686	metabolic process; response to cadmium ion; sucrose biosynthetic process	GO:0000287 GO:0003824 GO:0016791 GO:0050307	catalytic activity; magnesium ion binding; phosphatase activity; sucrose-phosphate phosphatase activity	GO:0005634 GO:0005737 GO:0005829 GO:0009506	cytoplasm; cytosol; nucleus; plasmodesma
qZC20	Chr20	Glyma.20G070600	25109159	25117042	AT3G10650.1	GO:0006997 GO:0016973	nucleus organization; poly(A)+ mRNA export from nucleus	GO:0005515	protein binding	GO:0005634 GO:0005635 GO:0005643 GO:0034399	nuclear envelope; nuclear periphery; nuclear pore; nucleus
qZC20	Chr20	Glyma.20G070700	25121068	25128929	AT5G04870.1	GO:0006468 GO:0006499 GO:0046777	N-terminal protein myristoylation; protein autophosphorylation; protein phosphorylation	GO:0004672 GO:0004674 GO:0004683 GO:0005509 GO:0005515 GO:0005524 GO:0016301 GO:0016772	ATP binding; calcium ion binding; calmodulin-dependent protein kinase activity; kinase activity; protein binding; protein kinase activity; protein serine/threonine kinase activity; transferase activity, transferring phosphorus-containing groups	GO:0005777 GO:0009507 GO:0016020	chloroplast; membrane; peroxisome
qZC20	Chr20	Glyma.20G070800	25156336	25176331	AT1G02120.1	GO:0042742 GO:0043069	defense response to bacterium; negative regulation of programmed cell death	NA	NA	GO:0005634 GO:0005783	endoplasmic reticulum; nucleus
qZC20	Chr20	Glyma.20G070900	25295579	25296459	AT5G28780.1	GO:0008150	biological process	GO:0003674	molecular function	GO:0005634	nucleus
qZC20	Chr20	Glyma.20G071000	25298698	25300941	AT3G11910.1	GO:0006511 GO:0009630	gravitropism; ubiquitin-dependent protein catabolic process	GO:0004221 GO:0004843	ubiquitin-specific protease activity; ubiquitin thiolesterase activity	GO:0005634 GO:0005829 GO:0009506	cytosol; nucleus; plasmodesma
qZC20	Chr20	Glyma.20G071100	25307820	25309694	NA	NA	NA	NA	NA	NA	NA
qZC20	Chr20	Glyma.20G071200	25316540	25366827	AT3G11910.1	GO:0006511 GO:0009630	gravitropism; ubiquitin-dependent protein catabolic process	GO:0004221 GO:0004843	ubiquitin-specific protease activity; ubiquitin thiolesterase activity	GO:0005634 GO:0005829 GO:0009506	cytosol; nucleus; plasmodesma
qZC20	Chr20	Glyma.20G071300	25333346	25333927	AT1G34140.1	NA	NA	GO:0000166 GO:0003676 GO:0003723 GO:0003743	RNA binding; nucleic acid binding; nucleotide binding; translation initiation factor activity	NA	NA
qZC20	Chr20	Glyma.20G071400	25407177	25407413	AT3G10410.1	GO:0006508	proteolysis	GO:0004185	serine-type carboxypeptidase activity	GO:0005576 GO:0005773 GO:0005829	cytosol; extracellular region; vacuole
qZC20	Chr20	Glyma.20G071500	25476896	25480442	AT4G14000.1	GO:0008150	biological process	GO:0003674	molecular function	GO:0009507	chloroplast
qZC20	Chr20	Glyma.20G071600	25501171	25508186	AT3G52060.2	NA	NA	GO:0016757	transferase activity, transferring glycosyl groups	GO:0009506	plasmodesma
qZC20	Chr20	Glyma.20G071700	25547415	25548757	AT3G52490.1	GO:0019538	protein metabolic process	NA	NA	GO:0005737	cytoplasm
qZC20	Chr20	Glyma.20G071800	25551647	25553336	AT4G32180.3	GO:0006487 GO:0015937	coenzyme A biosynthetic process; protein N-linked glycosylation	GO:0004594 GO:0005515 GO:0005524	ATP binding; pantothenate kinase activity; protein binding	GO:0005737 GO:0005829	cytoplasm; cytosol
qZC20	Chr20	Glyma.20G071900	25570719	25572864	NA	NA	NA	NA	NA	NA	NA
qZC20	Chr20	Glyma.20G072000	25583992	25586044	AT1G31850.2	NA	NA	GO:0008168	methyltransferase activity	GO:0005768 GO:0005794 GO:0005802	Golgi apparatus; endosome; trans-Golgi network
qZC20	Chr20	Glyma.20G072100	25593611	25597267	AT5G47800.1	GO:0009416	response to light stimulus	GO:0004871	signal transducer activity	GO:0005886	plasma membrane
qZC20	Chr20	Glyma.20G072200	25600259	25600778	NA	NA	NA	NA	NA	NA	NA
qZC20	Chr20	Glyma.20G072300	25602439	25603655	AT4G28950.1	GO:0006184 GO:0007015 GO:0007165 GO:0007264 GO:0015031	GTP catabolic process; actin filament organization; protein transport; signal transduction; small GTPase mediated signal transduction	GO:0003924 GO:0005525	GTP binding; GTPase activity	GO:0005576 GO:0005622 GO:0005886 GO:0016020	extracellular region; intracellular; membrane; plasma membrane
qZC20	Chr20	Glyma.20G072400	25658620	25663533	AT2G26230.1	GO:0006144 GO:0006635 GO:0055114	fatty acid beta-oxidation; oxidation-reduction process; purine nucleobase metabolic process	GO:0004846	urate oxidase activity	GO:0005739 GO:0005777	mitochondrion; peroxisome
qZC20	Chr20	Glyma.20G072500	25665985	25669495	AT5G55830.1	GO:0000226 GO:0000911 GO:0006468	cytokinesis by cell plate formation; microtubule cytoskeleton organization; protein phosphorylation	GO:0004672 GO:0004674 GO:0005524 GO:0016301 GO:0016772	ATP binding; kinase activity; protein kinase activity; protein serine/threonine kinase activity; transferase activity, transferring phosphorus-containing groups	GO:0005886	plasma membrane
qZC20	Chr20	Glyma.20G072600	25674460	25692041	AT5G03540.1	GO:0000902 GO:0000919 GO:0006096 GO:0006605 GO:0006623 GO:0006833 GO:0006904 GO:0006972 GO:0007030 GO:0009266 GO:0009651 GO:0010102 GO:0016049 GO:0032502 GO:0042814 GO:0046686 GO:0048193 GO:0048354 GO:0048364 GO:0048767 GO:0060918 GO:1901703	Golgi organization; Golgi vesicle transport; auxin transport; cell growth; cell morphogenesis; cell plate assembly; developmental process; glycolysis; hyperosmotic response; lateral root morphogenesis; monopolar cell growth; mucilage biosynthetic process involved in seed coat development; protein localization involved in auxin polar transport; protein targeting; protein targeting to vacuole; resp…	GO:0005515	protein binding	GO:0000145 GO:0005634 GO:0005829 GO:0005886 GO:0009504 GO:0009506 GO:0009507 GO:0016020 GO:0070062 GO:0090404	cell plate; chloroplast; cytosol; exocyst; extracellular vesicular exosome; membrane; nucleus; plasma membrane; plasmodesma; pollen tube tip
qZC20	Chr20	Glyma.20G072700	25692835	25707719	AT5G03540.2	GO:0000902 GO:0000919 GO:0006096 GO:0006605 GO:0006623 GO:0006833 GO:0006904 GO:0006972 GO:0007030 GO:0009266 GO:0009651 GO:0010102 GO:0016049 GO:0032502 GO:0042814 GO:0046686 GO:0048193 GO:0048354 GO:0048364 GO:0048767 GO:0060918 GO:1901703	Golgi organization; Golgi vesicle transport; auxin transport; cell growth; cell morphogenesis; cell plate assembly; developmental process; glycolysis; hyperosmotic response; lateral root morphogenesis; monopolar cell growth; mucilage biosynthetic process involved in seed coat development; protein localization involved in auxin polar transport; protein targeting; protein targeting to vacuole; resp…	GO:0005515	protein binding	GO:0000145 GO:0005634 GO:0005829 GO:0005886 GO:0009504 GO:0009506 GO:0009507 GO:0016020 GO:0070062 GO:0090404	cell plate; chloroplast; cytosol; exocyst; extracellular vesicular exosome; membrane; nucleus; plasma membrane; plasmodesma; pollen tube tip
qZC20	Chr20	Glyma.20G072800	25694342	25696996	AT4G15020.2	GO:0008150	biological process	GO:0003677 GO:0046983	DNA binding; protein dimerization activity	GO:0005634	nucleus
qZC20	Chr20	Glyma.20G072900	25725323	25727501	AT5G03540.2	GO:0000902 GO:0000919 GO:0006096 GO:0006605 GO:0006623 GO:0006833 GO:0006904 GO:0006972 GO:0007030 GO:0009266 GO:0009651 GO:0010102 GO:0016049 GO:0032502 GO:0042814 GO:0046686 GO:0048193 GO:0048354 GO:0048364 GO:0048767 GO:0060918 GO:1901703	Golgi organization; Golgi vesicle transport; auxin transport; cell growth; cell morphogenesis; cell plate assembly; developmental process; glycolysis; hyperosmotic response; lateral root morphogenesis; monopolar cell growth; mucilage biosynthetic process involved in seed coat development; protein localization involved in auxin polar transport; protein targeting; protein targeting to vacuole; resp…	GO:0005515	protein binding	GO:0000145 GO:0005634 GO:0005829 GO:0005886 GO:0009504 GO:0009506 GO:0009507 GO:0016020 GO:0070062 GO:0090404	cell plate; chloroplast; cytosol; exocyst; extracellular vesicular exosome; membrane; nucleus; plasma membrane; plasmodesma; pollen tube tip
qZC20	Chr20	Glyma.20G073000	25759159	25762441	AT3G52490.1	GO:0019538	protein metabolic process	NA	NA	GO:0005737	cytoplasm
qZC20	Chr20	Glyma.20G073100	25787151	25788053	NA	NA	NA	NA	NA	NA	NA
qZC20	Chr20	Glyma.20G073200	25869687	25870802	AT3G06240.1	GO:0008150	biological process	GO:0003674	molecular function	GO:0005634	nucleus
qZC20	Chr20	Glyma.20G073300	25891779	25892479	AT5G41220.1	GO:0009407	toxin catabolic process	GO:0004364	glutathione transferase activity	GO:0005737	cytoplasm
qZC20	Chr20	Glyma.20G073400	25895105	25905271	AT3G24320.1	GO:0000002 GO:0000278 GO:0000710 GO:0000724 GO:0006200 GO:0006261 GO:0006275 GO:0006298 GO:0006306 GO:0006342 GO:0006355 GO:0007131 GO:0009408 GO:0009411 GO:0009555 GO:0016444 GO:0016568 GO:0016572 GO:0031047 GO:0032042 GO:0043570 GO:0043687 GO:0045893 GO:0045910 GO:0051567 GO:0051726	ATP catabolic process; DNA-dependent DNA replication; DNA methylation; chromatin modification; chromatin silencing; double-strand break repair via homologous recombination; gene silencing by RNA; histone H3-K9 methylation; histone phosphorylation; maintenance of DNA repeat elements; meiotic mismatch repair; mismatch repair; mitochondrial DNA metabolic process; mitochondrial genome maintenance; mi…	GO:0000400 GO:0003684 GO:0003824 GO:0004518 GO:0005524 GO:0008094 GO:0030983 GO:0032137 GO:0032138	ATP binding; DNA-dependent ATPase activity; catalytic activity; damaged DNA binding; four-way junction DNA binding; guanine/thymine mispair binding; mismatched DNA binding; nuclease activity; single base insertion or deletion binding	GO:0000228 GO:0005622 GO:0005634 GO:0005739 GO:0009507 GO:0032301	MutSalpha complex; chloroplast; intracellular; mitochondrion; nuclear chromosome; nucleus
qZC20	Chr20	Glyma.20G073500	25920246	25949633	AT3G24320.1	GO:0000002 GO:0000278 GO:0000710 GO:0000724 GO:0006200 GO:0006261 GO:0006275 GO:0006298 GO:0006306 GO:0006342 GO:0006355 GO:0007131 GO:0009408 GO:0009411 GO:0009555 GO:0016444 GO:0016568 GO:0016572 GO:0031047 GO:0032042 GO:0043570 GO:0043687 GO:0045893 GO:0045910 GO:0051567 GO:0051726	ATP catabolic process; DNA-dependent DNA replication; DNA methylation; chromatin modification; chromatin silencing; double-strand break repair via homologous recombination; gene silencing by RNA; histone H3-K9 methylation; histone phosphorylation; maintenance of DNA repeat elements; meiotic mismatch repair; mismatch repair; mitochondrial DNA metabolic process; mitochondrial genome maintenance; mi…	GO:0000400 GO:0003684 GO:0003824 GO:0004518 GO:0005524 GO:0008094 GO:0030983 GO:0032137 GO:0032138	ATP binding; DNA-dependent ATPase activity; catalytic activity; damaged DNA binding; four-way junction DNA binding; guanine/thymine mispair binding; mismatched DNA binding; nuclease activity; single base insertion or deletion binding	GO:0000228 GO:0005622 GO:0005634 GO:0005739 GO:0009507 GO:0032301	MutSalpha complex; chloroplast; intracellular; mitochondrion; nuclear chromosome; nucleus
qZC20	Chr20	Glyma.20G073600	25936734	25939407	AT1G40390.1	GO:0008150	biological process	GO:0003674	molecular function	GO:0005634	nucleus
qZC20	Chr20	Glyma.20G073700	26102920	26103321	NA	NA	NA	NA	NA	NA	NA
qZC20	Chr20	Glyma.20G073800	26109333	26109860	AT5G13630.2	GO:0009058 GO:0015995 GO:0019684	biosynthetic process; chlorophyll biosynthetic process; photosynthesis, light reaction	GO:0016851	magnesium chelatase activity	GO:0005739 GO:0009507 GO:0009706 GO:0010007	chloroplast; chloroplast inner membrane; magnesium chelatase complex; mitochondrion
qZC20	Chr20	Glyma.20G073900	26219795	26224978	AT3G07050.1	GO:0001510 GO:0010077 GO:0045892 GO:0048444	RNA methylation; floral organ morphogenesis; maintenance of inflorescence meristem identity; negative regulation of transcription, DNA-dependent	GO:0005525	GTP binding	GO:0005634 GO:0005730 GO:0009506	nucleolus; nucleus; plasmodesma
qZC20	Chr20	Glyma.20G074000	26329093	26338647	AT2G35035.1	GO:0006807 GO:0048554	nitrogen compound metabolic process; positive regulation of metalloenzyme activity	GO:0016151	nickel cation binding	GO:0005737	cytoplasm
qZC20	Chr20	Glyma.20G074100	26346580	26348470	NA	NA	NA	NA	NA	NA	NA
qZC20	Chr20	Glyma.20G074200	26370386	26385842	AT5G04810.1	NA	NA	GO:0000166 GO:0003676	nucleic acid binding; nucleotide binding	GO:0009507	chloroplast
qZC20	Chr20	Glyma.20G074300	26618745	26619624	NA	NA	NA	NA	NA	NA	NA
qZC20	Chr20	Glyma.20G074400	26716997	26720775	AT4G16740.1	GO:0006863 GO:0008152 GO:0009611 GO:0009625 GO:0009753 GO:0016106 GO:0080027	metabolic process; purine nucleobase transport; response to herbivore; response to insect; response to jasmonic acid stimulus; response to wounding; sesquiterpenoid biosynthetic process	GO:0000287 GO:0010333 GO:0016829 GO:0034768 GO:0050551 GO:0052578	(E)-beta-ocimene synthase activity; alpha-farnesene synthase activity; lyase activity; magnesium ion binding; myrcene synthase activity; terpene synthase activity	GO:0005829 GO:0009507	chloroplast; cytosol
qZC20	Chr20	Glyma.20G074500	26796617	26809116	AT2G38710.2	GO:0009651	response to salt stress	NA	NA	GO:0005829	cytosol
qZC20	Chr20	Glyma.20G074600	26803189	26805842	AT4G15020.2	GO:0008150	biological process	GO:0003677 GO:0046983	DNA binding; protein dimerization activity	GO:0005634	nucleus
qZC20	Chr20	Glyma.20G074700	26909006	26914931	AT2G32900.1	GO:0007059 GO:0007067	chromosome segregation; mitosis	NA	NA	GO:0000775 GO:0005634	chromosome, centromeric region; nucleus
qZC20	Chr20	Glyma.20G074800	26961318	26982481	NA	NA	NA	NA	NA	NA	NA
qZC20	Chr20	Glyma.20G074900	27001197	27003337	AT4G27450.1	GO:0001666 GO:0008150 GO:0009862 GO:0010310	biological process; regulation of hydrogen peroxide metabolic process; response to hypoxia; systemic acquired resistance, salicylic acid mediated signaling pathway	GO:0005515	protein binding	GO:0005634 GO:0005829 GO:0005886 GO:0009506	cytosol; nucleus; plasma membrane; plasmodesma
qZC20	Chr20	Glyma.20G075000	27022532	27025518	AT3G06240.1	GO:0008150	biological process	GO:0003674	molecular function	GO:0005634	nucleus
qZC20	Chr20	Glyma.20G075100	27162041	27168805	AT1G09760.1	GO:0000398 GO:0001510 GO:0009409	RNA methylation; mRNA splicing, via spliceosome; response to cold	NA	NA	GO:0005634 GO:0005654 GO:0005730 GO:0005737 GO:0005829 GO:0009507 GO:0015030	Cajal body; chloroplast; cytoplasm; cytosol; nucleolus; nucleoplasm; nucleus
qZC20	Chr20	Glyma.20G075200	27249795	27250955	NA	NA	NA	NA	NA	NA	NA
qZC20	Chr20	Glyma.20G075300	27253420	27254274	AT4G24660.1	GO:0009686 GO:0009737 GO:0009740 GO:0009793 GO:0009845 GO:0010162 GO:0048608	embryo development ending in seed dormancy; gibberellic acid mediated signaling pathway; gibberellin biosynthetic process; reproductive structure development; response to abscisic acid stimulus; seed dormancy process; seed germination	GO:0003677 GO:0003700 GO:0005515	DNA binding; protein binding; sequence-specific DNA binding transcription factor activity	GO:0005634	nucleus
qZC20	Chr20	Glyma.20G075400	27288932	27289783	AT4G24660.1	GO:0009686 GO:0009737 GO:0009740 GO:0009793 GO:0009845 GO:0010162 GO:0048608	embryo development ending in seed dormancy; gibberellic acid mediated signaling pathway; gibberellin biosynthetic process; reproductive structure development; response to abscisic acid stimulus; seed dormancy process; seed germination	GO:0003677 GO:0003700 GO:0005515	DNA binding; protein binding; sequence-specific DNA binding transcription factor activity	GO:0005634	nucleus
qZC20	Chr20	Glyma.20G075500	27309043	27310224	AT1G04730.1	GO:0006261 GO:0007062	DNA-dependent DNA replication; sister chromatid cohesion	GO:0000166 GO:0005524 GO:0016887 GO:0017111	ATP binding; ATPase activity; nucleoside-triphosphatase activity; nucleotide binding	GO:0005634 GO:0005657	nucleus; replication fork
qZC20	Chr20	Glyma.20G075600	27337556	27338416	AT4G24660.1	GO:0009686 GO:0009737 GO:0009740 GO:0009793 GO:0009845 GO:0010162 GO:0048608	embryo development ending in seed dormancy; gibberellic acid mediated signaling pathway; gibberellin biosynthetic process; reproductive structure development; response to abscisic acid stimulus; seed dormancy process; seed germination	GO:0003677 GO:0003700 GO:0005515	DNA binding; protein binding; sequence-specific DNA binding transcription factor activity	GO:0005634	nucleus
qZC20	Chr20	Glyma.20G075700	27344418	27346183	AT4G28980.1	GO:0000079 GO:0000278 GO:0006468 GO:0008152 GO:0010078 GO:0010440 GO:0042023 GO:0045736	DNA endoreduplication; maintenance of root meristem identity; metabolic process; mitotic cell cycle; negative regulation of cyclin-dependent protein serine/threonine kinase activity; protein phosphorylation; regulation of cyclin-dependent protein serine/threonine kinase activity; stomatal lineage progression	GO:0004672 GO:0004674 GO:0004713 GO:0005515 GO:0005524 GO:0016301 GO:0016772 GO:0019912	ATP binding; cyclin-dependent protein kinase activating kinase activity; kinase activity; protein binding; protein kinase activity; protein serine/threonine kinase activity; protein tyrosine kinase activity; transferase activity, transferring phosphorus-containing groups	GO:0005634 GO:0005737 GO:0005829	cytoplasm; cytosol; nucleus
qZC20	Chr20	Glyma.20G075800	27364331	27365081	AT4G24660.1	GO:0009686 GO:0009737 GO:0009740 GO:0009793 GO:0009845 GO:0010162 GO:0048608	embryo development ending in seed dormancy; gibberellic acid mediated signaling pathway; gibberellin biosynthetic process; reproductive structure development; response to abscisic acid stimulus; seed dormancy process; seed germination	GO:0003677 GO:0003700 GO:0005515	DNA binding; protein binding; sequence-specific DNA binding transcription factor activity	GO:0005634	nucleus
qZC20	Chr20	Glyma.20G075900	27396332	27398165	AT1G04730.1	GO:0006261 GO:0007062	DNA-dependent DNA replication; sister chromatid cohesion	GO:0000166 GO:0005524 GO:0016887 GO:0017111	ATP binding; ATPase activity; nucleoside-triphosphatase activity; nucleotide binding	GO:0005634 GO:0005657	nucleus; replication fork
qZC20	Chr20	Glyma.20G076000	27454016	27456629	AT1G04730.1	GO:0006261 GO:0007062	DNA-dependent DNA replication; sister chromatid cohesion	GO:0000166 GO:0005524 GO:0016887 GO:0017111	ATP binding; ATPase activity; nucleoside-triphosphatase activity; nucleotide binding	GO:0005634 GO:0005657	nucleus; replication fork
qZC20	Chr20	Glyma.20G076100	27582155	27585569	AT4G38180.1	GO:0009639	response to red or far red light	GO:0008270	zinc ion binding	GO:0005634	nucleus
qZC20	Chr20	Glyma.20G076200	27596952	27600575	AT1G04760.1	GO:0006810 GO:0016192 GO:0048451 GO:0048453	petal formation; sepal formation; transport; vesicle-mediated transport	GO:0003674	molecular function	GO:0005768 GO:0005886 GO:0009507 GO:0016020 GO:0016021	chloroplast; endosome; integral to membrane; membrane; plasma membrane
qZC20	Chr20	Glyma.20G076300	27646925	27657118	AT3G24190.1	GO:0006468 GO:0009744 GO:0009813 GO:0010224	flavonoid biosynthetic process; protein phosphorylation; response to UV-B; response to sucrose stimulus	GO:0004672 GO:0005524 GO:0016772	ATP binding; protein kinase activity; transferase activity, transferring phosphorus-containing groups	GO:0005886 GO:0009507	chloroplast; plasma membrane
qZC20	Chr20	Glyma.20G076400	27672776	27676761	AT2G45320.1	GO:0008150	biological process	GO:0003674	molecular function	GO:0005739	mitochondrion
qZC20	Chr20	Glyma.20G076500	27700886	27708055	AT1G04780.1	GO:0008150	biological process	GO:0003674	molecular function	GO:0005634 GO:0005886	nucleus; plasma membrane
qZC20	Chr20	Glyma.20G076600	27733714	27738265	AT1G04780.1	GO:0008150	biological process	GO:0003674	molecular function	GO:0005634 GO:0005886	nucleus; plasma membrane
qZC20	Chr20	Glyma.20G076700	27770710	27795250	AT3G55530.1	GO:0000394 GO:0006301 GO:0006511 GO:0009086 GO:0009414 GO:0009651 GO:0009737 GO:0009789 GO:0016567	RNA splicing, via endonucleolytic cleavage and ligation; methionine biosynthetic process; positive regulation of abscisic acid mediated signaling pathway; postreplication repair; protein ubiquitination; response to abscisic acid stimulus; response to salt stress; response to water deprivation; ubiquitin-dependent protein catabolic process	GO:0004842 GO:0008270	ubiquitin-protein ligase activity; zinc ion binding	GO:0005634 GO:0043231	intracellular membrane-bounded organelle; nucleus
qZC20	Chr20	Glyma.20G076800	27778660	27780066	NA	NA	NA	NA	NA	NA	NA
qZC20	Chr20	Glyma.20G076900	27803228	27806155	NA	NA	NA	NA	NA	NA	NA
qZC20	Chr20	Glyma.20G077000	27819663	27829897	AT2G33150.1	GO:0006635 GO:0008152 GO:0009407 GO:0009611 GO:0009695 GO:0009789 GO:0010111 GO:0019395 GO:0043161 GO:0051788 GO:0080129	fatty acid beta-oxidation; fatty acid oxidation; glyoxysome organization; jasmonic acid biosynthetic process; metabolic process; positive regulation of abscisic acid mediated signaling pathway; proteasomal ubiquitin-dependent protein catabolic process; proteasome core complex assembly; response to misfolded protein; response to wounding; toxin catabolic process	GO:0003824 GO:0003988 GO:0016747	acetyl-CoA C-acyltransferase activity; catalytic activity; transferase activity, transferring acyl groups other than amino-acyl groups	GO:0005730 GO:0005739 GO:0005774 GO:0005777 GO:0009507 GO:0016020	chloroplast; membrane; mitochondrion; nucleolus; peroxisome; vacuolar membrane
qZC20	Chr20	Glyma.20G077100	27832990	27835171	AT4G15020.2	GO:0008150	biological process	GO:0003677 GO:0046983	DNA binding; protein dimerization activity	GO:0005634	nucleus
qZC20	Chr20	Glyma.20G077200	27864011	27869014	AT1G04690.1	GO:0006813 GO:0055085	potassium ion transport; transmembrane transport	GO:0005267	potassium channel activity	GO:0005737 GO:0005886 GO:0009506 GO:0016020	cytoplasm; membrane; plasma membrane; plasmodesma
qZC20	Chr20	Glyma.20G077300	27993600	27999492	AT4G13710.1	GO:0008150	biological process	GO:0016829 GO:0030570	lyase activity; pectate lyase activity	GO:0005576	extracellular region
qZC20	Chr20	Glyma.20G077400	28029191	28042494	AT4G13720.1	NA	NA	GO:0016462 GO:0016787	hydrolase activity; pyrophosphatase activity	GO:0005737	cytoplasm
qZC20	Chr20	Glyma.20G077500	28149873	28151862	AT2G01050.1	GO:0008150	biological process	GO:0003676 GO:0008270	nucleic acid binding; zinc ion binding	GO:0005634	nucleus
qZC20	Chr20	Glyma.20G077600	28443618	28443969	AT3G04545.1	NA	NA	NA	NA	GO:0005576	extracellular region
qZC20	Chr20	Glyma.20G077700	28467411	28468208	NA	NA	NA	NA	NA	NA	NA
qZC20	Chr20	Glyma.20G077800	28546906	28551328	AT5G02390.1	GO:0048235	pollen sperm cell differentiation	GO:0003674	molecular function	GO:0005634	nucleus
qZC20	Chr20	Glyma.20G077900	28773946	28775252	AT5G20230.1	GO:0006979 GO:0009611 GO:0009620 GO:0009646 GO:0009695 GO:0009753 GO:0015690 GO:0050832	aluminum cation transport; defense response to fungus; jasmonic acid biosynthetic process; response to absence of light; response to fungus; response to jasmonic acid stimulus; response to oxidative stress; response to wounding	GO:0005507 GO:0009055	copper ion binding; electron carrier activity	GO:0005773 GO:0005886 GO:0031225 GO:0046658	anchored to membrane; anchored to plasma membrane; plasma membrane; vacuole
qZC20	Chr20	Glyma.20G078000	28869889	28870772	NA	NA	NA	NA	NA	NA	NA
qZC20	Chr20	Glyma.20G078100	28939497	28944942	AT2G33170.1	GO:0006468 GO:0006486	protein glycosylation; protein phosphorylation	GO:0004672 GO:0004674 GO:0005524 GO:0016772	ATP binding; protein kinase activity; protein serine/threonine kinase activity; transferase activity, transferring phosphorus-containing groups	GO:0005886	plasma membrane
qZC20	Chr20	Glyma.20G078200	29020423	29022823	NA	NA	NA	NA	NA	NA	NA
qZC20	Chr20	Glyma.20G078300	29039678	29043503	AT3G22520.1	GO:0000394 GO:0006346 GO:0008150 GO:0009086 GO:0009616 GO:0010050 GO:0010267 GO:0016246 GO:0031048 GO:0035196 GO:0051567	RNA interference; RNA splicing, via endonucleolytic cleavage and ligation; biological process; chromatin silencing by small RNA; histone H3-K9 methylation; methionine biosynthetic process; methylation-dependent chromatin silencing; production of miRNAs involved in gene silencing by miRNA; production of ta-siRNAs involved in RNA interference; vegetative phase change; virus induced gene silencing	NA	NA	GO:0005634 GO:0009507 GO:0009570 GO:0009941	chloroplast; chloroplast envelope; chloroplast stroma; nucleus
qZC20	Chr20	Glyma.20G078400	29062018	29063789	AT4G10250.1	GO:0006457 GO:0009408 GO:0009644 GO:0042542	protein folding; response to heat; response to high light intensity; response to hydrogen peroxide	GO:0003674	molecular function	GO:0005783 GO:0009507	chloroplast; endoplasmic reticulum
qZC20	Chr20	Glyma.20G078500	29080664	29082634	AT5G33406.1	GO:0008150	biological process	GO:0046983	protein dimerization activity	NA	NA
qZC20	Chr20	Glyma.20G078600	29173132	29175345	AT3G42170.1	GO:0009791	post-embryonic development	GO:0003677 GO:0046983	DNA binding; protein dimerization activity	GO:0005634 GO:0005829	cytosol; nucleus
qZC20	Chr20	Glyma.20G078700	29182131	29183153	AT4G13580.1	NA	NA	GO:0003674	molecular function	GO:0009507	chloroplast
qZC20	Chr20	Glyma.20G078800	29362320	29363395	AT3G24020.1	NA	NA	GO:0003674	molecular function	GO:0009507	chloroplast
qZC20	Chr20	Glyma.20G078900	29364270	29372011	AT2G33205.1	GO:0008150	biological process	GO:0003674	molecular function	GO:0016020	membrane
qZC20	Chr20	Glyma.20G079000	29378808	29379029	NA	NA	NA	NA	NA	NA	NA
qZC20	Chr20	Glyma.20G079100	29399847	29413517	AT3G24010.1	GO:0006355	regulation of transcription, DNA-dependent	GO:0003677 GO:0008270 GO:0035064	DNA binding; methylated histone residue binding; zinc ion binding	GO:0005634	nucleus
qZC20	Chr20	Glyma.20G079200	29406700	29409909	AT5G33406.1	GO:0008150	biological process	GO:0046983	protein dimerization activity	NA	NA
qZC20	Chr20	Glyma.20G079300	29460192	29465203	AT3G23990.1	GO:0006457 GO:0006626 GO:0007005 GO:0009408 GO:0009644 GO:0034976 GO:0042026 GO:0042542 GO:0044267 GO:0046686 GO:0051131	cellular protein metabolic process; chaperone-mediated protein complex assembly; mitochondrion organization; protein folding; protein refolding; protein targeting to mitochondrion; response to cadmium ion; response to endoplasmic reticulum stress; response to heat; response to high light intensity; response to hydrogen peroxide	GO:0005507 GO:0005524	ATP binding; copper ion binding	GO:0005739 GO:0005759 GO:0005774 GO:0005829 GO:0022626	cytosol; cytosolic ribosome; mitochondrial matrix; mitochondrion; vacuolar membrane
qZC20	Chr20	Glyma.20G079400	29572770	29576530	AT2G33220.1	GO:0009853	photorespiration	GO:0003674	molecular function	GO:0005739 GO:0005747 GO:0031966 GO:0045271	mitochondrial membrane; mitochondrial respiratory chain complex I; mitochondrion; respiratory chain complex I
qZC20	Chr20	Glyma.20G079500	29592382	29592747	NA	NA	NA	NA	NA	NA	NA
qZC20	Chr20	Glyma.20G079600	29608038	29627190	AT3G23980.1	GO:0006355 GO:0009908 GO:0009965 GO:0010091 GO:0048316 GO:0048826 GO:0051781	cotyledon morphogenesis; flower development; leaf morphogenesis; positive regulation of cell division; regulation of transcription, DNA-dependent; seed development; trichome branching	NA	NA	GO:0005634 GO:0005794 GO:0005829	Golgi apparatus; cytosol; nucleus
qZC20	Chr20	Glyma.20G079700	29608741	29609071	NA	NA	NA	NA	NA	NA	NA
qZC20	Chr20	Glyma.20G079800	29609642	29610213	NA	NA	NA	NA	NA	NA	NA
qZC20	Chr20	Glyma.20G079900	29655084	29656425	AT1G04620.1	GO:0015994 GO:0033354	chlorophyll cycle; chlorophyll metabolic process	GO:0050454 GO:0090415	7-hydroxymethyl chlorophyll a reductase activity; coenzyme F420 hydrogenase activity	GO:0009507	chloroplast
qZC20	Chr20	Glyma.20G080000	29795685	29798424	AT1G04610.1	GO:0009851 GO:0055114	auxin biosynthetic process; oxidation-reduction process	GO:0004499 GO:0016491 GO:0050660 GO:0050661	N,N-dimethylaniline monooxygenase activity; NADP binding; flavin adenine dinucleotide binding; oxidoreductase activity	GO:0005634	nucleus
qZC20	Chr20	Glyma.20G080100	29848350	29849547	NA	NA	NA	NA	NA	NA	NA
qZC20	Chr20	Glyma.20G080200	29937628	29939451	AT2G05320.1	GO:0009312 GO:0042732	D-xylose metabolic process; oligosaccharide biosynthetic process	GO:0008375 GO:0008455	acetylglucosaminyltransferase activity; alpha-1,6-mannosylglycoprotein 2-beta-N-acetylglucosaminyltransferase activity	GO:0005794 GO:0005795 GO:0016021	Golgi apparatus; Golgi stack; integral to membrane
qZC20	Chr20	Glyma.20G080300	29969572	29970723	NA	NA	NA	NA	NA	NA	NA
qZC20	Chr20	Glyma.20G080400	30045851	30046372	NA	NA	NA	NA	NA	NA	NA
qZC20	Chr20	Glyma.20G080500	30069658	30069876	NA	NA	NA	NA	NA	NA	NA
qZC20	Chr20	Glyma.20G080600	30128487	30129839	AT1G11040.1	GO:0006457	protein folding	GO:0031072 GO:0051082	heat shock protein binding; unfolded protein binding	GO:0005634	nucleus
qZC20	Chr20	Glyma.20G080700	30210426	30213416	AT2G34930.1	GO:0006952 GO:0007165 GO:0050832	defense response; defense response to fungus; signal transduction	NA	NA	GO:0005618	cell wall
qZC20	Chr20	Glyma.20G080800	30226582	30227291	NA	NA	NA	NA	NA	NA	NA
qZC20	Chr20	Glyma.20G080900	30415421	30420479	AT2G34260.1	GO:0009220 GO:0009553 GO:0009793 GO:0009855 GO:0009960 GO:0010197	determination of bilateral symmetry; embryo development ending in seed dormancy; embryo sac development; endosperm development; polar nucleus fusion; pyrimidine ribonucleotide biosynthetic process	GO:0000166	nucleotide binding	GO:0005634 GO:0005737 GO:0005834 GO:0080008	CUL4-RING ubiquitin ligase complex; cytoplasm; heterotrimeric G-protein complex; nucleus
qZC20	Chr20	Glyma.20G081000	30446274	30447654	AT4G13540.1	GO:0006499	N-terminal protein myristoylation	NA	NA	GO:0005737	cytoplasm
qZC20	Chr20	Glyma.20G081100	30468649	30469257	AT3G01410.2	GO:0006310 GO:0007059 GO:0007062 GO:0007126 GO:0007129 GO:0007131 GO:0010332 GO:0031048 GO:0032204 GO:0032504 GO:0042138 GO:0043247 GO:0045132 GO:0048451 GO:0048453	DNA recombination; chromatin silencing by small RNA; chromosome segregation; meiosis; meiotic DNA double-strand break formation; meiotic chromosome segregation; multicellular organism reproduction; petal formation; reciprocal meiotic recombination; regulation of telomere maintenance; response to gamma radiation; sepal formation; sister chromatid cohesion; synapsis; telomere maintenance in respons…	GO:0003676 GO:0004518 GO:0004523	nuclease activity; nucleic acid binding; ribonuclease H activity	GO:0005737	cytoplasm
qZC20	Chr20	Glyma.20G081200	30504457	30509624	AT3G51690.1	GO:0008150	biological process	GO:0003674	molecular function	GO:0005634	nucleus
qZC20	Chr20	Glyma.20G081300	30615671	30617037	AT3G51690.1	GO:0008150	biological process	GO:0003674	molecular function	GO:0005634	nucleus
qZC20	Chr20	Glyma.20G081400	30710503	30711743	AT4G13560.1	GO:0009567 GO:0009793	double fertilization forming a zygote and endosperm; embryo development ending in seed dormancy	GO:0003674	molecular function	GO:0048046	apoplast
qZC20	Chr20	Glyma.20G081500	30754950	30775867	AT4G13550.1	GO:0006629	lipid metabolic process	GO:0004806	triglyceride lipase activity	GO:0005576 GO:0009507	chloroplast; extracellular region
qZC20	Chr20	Glyma.20G081600	30778586	30779164	AT4G13520.1	GO:0006661 GO:0009733 GO:0040029	phosphatidylinositol biosynthetic process; regulation of gene expression, epigenetic; response to auxin stimulus	GO:0005515	protein binding	GO:0005575	cellular component
qZC20	Chr20	Glyma.20G081700	30792623	30795744	AT2G32630.1	GO:0008150	biological process	GO:0003674	molecular function	GO:0005739	mitochondrion
qZC20	Chr20	Glyma.20G081800	30816449	30820553	AT5G43960.1	GO:0006499 GO:0006810 GO:0006913 GO:0009220	N-terminal protein myristoylation; nucleocytoplasmic transport; pyrimidine ribonucleotide biosynthetic process; transport	GO:0000166 GO:0003676 GO:0003723	RNA binding; nucleic acid binding; nucleotide binding	GO:0005622	intracellular
qZC20	Chr20	Glyma.20G081900	30821925	30823274	AT1G04540.1	GO:0008150	biological process	NA	NA	GO:0016020	membrane
qZC20	Chr20	Glyma.20G082000	30853176	30858118	AT1G04555.1	GO:0008150	biological process	GO:0003674	molecular function	GO:0005739	mitochondrion
qZC20	Chr20	Glyma.20G082100	30868057	30869149	NA	NA	NA	NA	NA	NA	NA
qZC20	Chr20	Glyma.20G082200	30945743	30948018	AT5G28780.1	GO:0008150	biological process	GO:0003674	molecular function	GO:0005634	nucleus
qZC20	Chr20	Glyma.20G082300	30973414	30975591	AT4G13480.1	GO:0006355	regulation of transcription, DNA-dependent	GO:0003677 GO:0003700	DNA binding; sequence-specific DNA binding transcription factor activity	GO:0005634	nucleus
qZC20	Chr20	Glyma.20G082400	31002290	31006799	AT5G28780.1	GO:0008150	biological process	GO:0003674	molecular function	GO:0005634	nucleus
qZC20	Chr20	Glyma.20G082500	31130807	31133107	NA	NA	NA	NA	NA	NA	NA
qZC20	Chr20	Glyma.20G082600	31134997	31135787	AT3G28050.1	GO:0008150	biological process	NA	NA	GO:0016020	membrane
qZC20	Chr20	Glyma.20G082700	31135788	31138814	AT4G15920.1	GO:0006833 GO:0009651 GO:0009750	response to fructose stimulus; response to salt stress; water transport	GO:0051119	sugar transmembrane transporter activity	GO:0005886 GO:0005887 GO:0009705 GO:0016020	integral to plasma membrane; membrane; plant-type vacuole membrane; plasma membrane
qZC20	Chr20	Glyma.20G082800	31236343	31244805	AT1G60000.1	GO:0008150 GO:0019344	biological process; cysteine biosynthetic process	GO:0000166 GO:0003676 GO:0003723	RNA binding; nucleic acid binding; nucleotide binding	GO:0005739 GO:0009507	chloroplast; mitochondrion
qZC20	Chr20	Glyma.20G082900	31278014	31278622	AT2G13770.1	NA	NA	GO:0016788	hydrolase activity, acting on ester bonds	GO:0005575	cellular component
qZC20	Chr20	Glyma.20G083000	31283512	31286015	AT1G04520.1	GO:0006499 GO:0010497 GO:0046739	N-terminal protein myristoylation; plasmodesmata-mediated intercellular transport; spread of virus in multicellular host	GO:0003674	molecular function	GO:0005576 GO:0009506	extracellular region; plasmodesma
qZC20	Chr20	Glyma.20G083100	31336587	31339394	AT3G56200.1	GO:0006865	amino acid transport	GO:0015171	amino acid transmembrane transporter activity	GO:0005886 GO:0016020	membrane; plasma membrane
qZC20	Chr20	Glyma.20G083200	31344790	31345623	AT3G29765.1	GO:0008150	biological process	NA	NA	GO:0005634	nucleus
qZC20	Chr20	Glyma.20G083300	31377143	31379275	AT5G35530.1	GO:0001510 GO:0006412 GO:0009651	RNA methylation; response to salt stress; translation	GO:0003723 GO:0003735	RNA binding; structural constituent of ribosome	GO:0005622 GO:0005730 GO:0005737 GO:0005829 GO:0005840 GO:0009506 GO:0015935 GO:0016020 GO:0022626 GO:0022627	cytoplasm; cytosol; cytosolic ribosome; cytosolic small ribosomal subunit; intracellular; membrane; nucleolus; plasmodesma; ribosome; small ribosomal subunit
qZC20	Chr20	Glyma.20G083400	31416931	31417179	NA	NA	NA	NA	NA	NA	NA
qZC20	Chr20	Glyma.20G083500	31450279	31454267	AT2G18860.1	GO:0016192 GO:0048193	Golgi vesicle transport; vesicle-mediated transport	NA	NA	GO:0005634 GO:0005739 GO:0005794 GO:0016020	Golgi apparatus; membrane; mitochondrion; nucleus
qZC20	Chr20	Glyma.20G083600	31455056	31458779	AT5G57460.1	GO:0008150	biological process	GO:0003674	molecular function	GO:0005886 GO:0009507	chloroplast; plasma membrane
qZC20	Chr20	Glyma.20G083700	31477619	31479129	AT4G30230.1	GO:0008150	biological process	GO:0003674	molecular function	GO:0005634	nucleus
qZC20	Chr20	Glyma.20G083800	31482676	31483763	AT5G59970.1	GO:0006334	nucleosome assembly	GO:0003677	DNA binding	GO:0000786 GO:0005634 GO:0005773	nucleosome; nucleus; vacuole
qZC20	Chr20	Glyma.20G083900	31503404	31505246	AT5G57420.1	GO:0006355 GO:0009733	regulation of transcription, DNA-dependent; response to auxin stimulus	GO:0003700 GO:0046983	protein dimerization activity; sequence-specific DNA binding transcription factor activity	GO:0005634	nucleus
qZC20	Chr20	Glyma.20G084000	31536334	31538924	AT4G30220.1	GO:0001510 GO:0006396	RNA methylation; RNA processing	GO:0003674	molecular function	GO:0005634 GO:0005730 GO:0005732 GO:0005829	cytosol; nucleolus; nucleus; small nucleolar ribonucleoprotein complex
qZC20	Chr20	Glyma.20G084100	31588120	31591742	AT1G05150.1	GO:0000394 GO:0007020 GO:0008150 GO:0009086	RNA splicing, via endonucleolytic cleavage and ligation; biological process; methionine biosynthetic process; microtubule nucleation	GO:0005509 GO:0016757	calcium ion binding; transferase activity, transferring glycosyl groups	GO:0005634 GO:0005768 GO:0005794 GO:0005802 GO:0005886 GO:0009506	Golgi apparatus; endosome; nucleus; plasma membrane; plasmodesma; trans-Golgi network
qZC20	Chr20	Glyma.20G084200	31639750	31640464	ATCG01110.1	GO:0009772 GO:0015979 GO:0045333 GO:0055114	cellular respiration; oxidation-reduction process; photosynthesis; photosynthetic electron transport in photosystem II	GO:0003959 GO:0016651 GO:0048038 GO:0051287	NADPH dehydrogenase activity; NAD binding; oxidoreductase activity, acting on NAD(P)H; quinone binding	GO:0005739 GO:0009507 GO:0009534 GO:0009535 GO:0009570	chloroplast; chloroplast stroma; chloroplast thylakoid; chloroplast thylakoid membrane; mitochondrion
qZC20	Chr20	Glyma.20G084300	31643010	31643982	NA	NA	NA	NA	NA	NA	NA
qZC20	Chr20	Glyma.20G084400	31650003	31650419	NA	NA	NA	NA	NA	NA	NA
qZC20	Chr20	Glyma.20G084500	31666190	31674959	AT2G33340.2	GO:0006499 GO:0016567 GO:0042742	N-terminal protein myristoylation; defense response to bacterium; protein ubiquitination	GO:0000166 GO:0004842	nucleotide binding; ubiquitin-protein ligase activity	GO:0000151 GO:0005618 GO:0005634 GO:0009507 GO:0080008	CUL4-RING ubiquitin ligase complex; cell wall; chloroplast; nucleus; ubiquitin ligase complex
qZC20	Chr20	Glyma.20G084600	31668842	31669146	NA	NA	NA	NA	NA	NA	NA
qZC20	Chr20	Glyma.20G084700	31686813	31687483	AT1G43722.1	GO:0008150	biological process	GO:0003674	molecular function	GO:0005634	nucleus
qZC20	Chr20	Glyma.20G084800	31689766	31690181	NA	NA	NA	NA	NA	NA	NA
qZC20	Chr20	Glyma.20G084900	31707347	31709780	AT3G17450.1	GO:0008150	biological process	GO:0003677 GO:0046983	DNA binding; protein dimerization activity	GO:0005634	nucleus
qZC20	Chr20	Glyma.20G085000	31745486	31748473	AT1G31780.1	GO:0006891 GO:0006944	cellular membrane fusion; intra-Golgi vesicle-mediated transport	GO:0003674	molecular function	GO:0005622 GO:0005794 GO:0005829	Golgi apparatus; cytosol; intracellular
qZC20	Chr20	Glyma.20G085100	31774770	31779804	AT1G04500.1	GO:0008150 GO:0009827 GO:0009860	biological process; plant-type cell wall modification; pollen tube growth	GO:0003674	molecular function	GO:0005634	nucleus
qZC20	Chr20	Glyma.20G085200	31784964	31786969	AT1G10200.1	GO:0006944 GO:0051017	actin filament bundle assembly; cellular membrane fusion	GO:0003700 GO:0008270 GO:0051015	actin filament binding; sequence-specific DNA binding transcription factor activity; zinc ion binding	GO:0005737 GO:0005886 GO:0015629	actin cytoskeleton; cytoplasm; plasma membrane
qZC20	Chr20	Glyma.20G085300	31823173	31827117	AT2G33360.1	GO:0008150	biological process	GO:0003674	molecular function	GO:0005634 GO:0005773	nucleus; vacuole
qZC20	Chr20	Glyma.20G085400	31828204	31832688	AT3G04400.1	GO:0006412 GO:0009793	embryo development ending in seed dormancy; translation	GO:0003735	structural constituent of ribosome	GO:0005840 GO:0009507 GO:0022625	chloroplast; cytosolic large ribosomal subunit; ribosome
qZC20	Chr20	Glyma.20G085500	31850124	31852110	AT1G04040.1	GO:0000271 GO:0009825 GO:0009832 GO:0009932 GO:0010817 GO:0016049 GO:0030243 GO:0043481 GO:0048767 GO:0071555	anthocyanin accumulation in tissues in response to UV light; cell growth; cell tip growth; cell wall organization; cellulose metabolic process; multidimensional cell growth; plant-type cell wall biogenesis; polysaccharide biosynthetic process; regulation of hormone levels; root hair elongation	GO:0003993	acid phosphatase activity	GO:0005618 GO:0005773 GO:0005774 GO:0009505 GO:0009506	cell wall; plant-type cell wall; plasmodesma; vacuolar membrane; vacuole
qZC20	Chr20	Glyma.20G085600	31889174	31891721	AT5G42870.2	GO:0006629 GO:0016036	cellular response to phosphate starvation; lipid metabolic process	GO:0008195	phosphatidate phosphatase activity	GO:0005634 GO:0016020 GO:0048046	apoplast; membrane; nucleus
qZC20	Chr20	Glyma.20G085700	31981547	31983914	NA	NA	NA	NA	NA	NA	NA
qZC20	Chr20	Glyma.20G085800	31986249	31990029	AT5G35620.1	GO:0006413 GO:0009615 GO:0050687	negative regulation of defense response to virus; response to virus; translational initiation	GO:0000340 GO:0003723 GO:0003743 GO:0005515	RNA 7-methylguanosine cap binding; RNA binding; protein binding; translation initiation factor activity	GO:0005634 GO:0005737 GO:0005829	cytoplasm; cytosol; nucleus
qZC20	Chr20	Glyma.20G085900	31998231	31999742	AT2G05620.1	GO:0009414 GO:0009637 GO:0009644 GO:0009744 GO:0009773 GO:0010114 GO:0010117 GO:0010155 GO:0010218 GO:0071484	cellular response to light intensity; photoprotection; photosynthetic electron transport in photosystem I; regulation of proton transport; response to blue light; response to far red light; response to high light intensity; response to red light; response to sucrose stimulus; response to water deprivation	GO:0009055	electron carrier activity	GO:0009507 GO:0009534 GO:0009535	chloroplast; chloroplast thylakoid; chloroplast thylakoid membrane
qZC20	Chr20	Glyma.20G086000	32010590	32011485	AT1G32120.1	GO:0008150	biological process	GO:0003674	molecular function	GO:0005634 GO:0016020	membrane; nucleus
qZC20	Chr20	Glyma.20G086100	32013343	32017102	AT2G33385.1	GO:0007015 GO:0030833	actin filament organization; regulation of actin filament polymerization	GO:0005198	structural molecule activity	GO:0005737 GO:0005856 GO:0005885	Arp2/3 protein complex; cytoplasm; cytoskeleton
qZC20	Chr20	Glyma.20G086200	32076007	32080103	AT2G33390.1	GO:0008150	biological process	GO:0003674	molecular function	GO:0005634	nucleus
qZC20	Chr20	Glyma.20G086300	32080321	32081546	NA	NA	NA	NA	NA	NA	NA
qZC20	Chr20	Glyma.20G086400	32161588	32167005	AT2G33420.1	GO:0008150 GO:0009860	biological process; pollen tube growth	GO:0003674	molecular function	GO:0005739	mitochondrion
qZC20	Chr20	Glyma.20G086500	32219406	32222354	NA	NA	NA	NA	NA	NA	NA
qZC20	Chr20	Glyma.20G086600	32232958	32233254	AT4G02210.2	GO:0008150	biological process	GO:0003674	molecular function	GO:0005634	nucleus
qZC20	Chr20	Glyma.20G086700	32240490	32258535	AT1G04300.1	GO:0008150 GO:0009630	biological process; gravitropism	GO:0003674	molecular function	GO:0005634 GO:0005886	nucleus; plasma membrane
qZC20	Chr20	Glyma.20G086800	32322673	32324761	AT3G46850.1	GO:0006508 GO:0008152 GO:0043086	metabolic process; negative regulation of catalytic activity; proteolysis	GO:0004252 GO:0042802	identical protein binding; serine-type endopeptidase activity	GO:0005576 GO:0005618	cell wall; extracellular region
qZC20	Chr20	Glyma.20G086900	32388405	32390518	AT5G62530.1	GO:0006560 GO:0008152 GO:0009651 GO:0010133 GO:0055114 GO:0072593	metabolic process; oxidation-reduction process; proline catabolic process to glutamate; proline metabolic process; reactive oxygen species metabolic process; response to salt stress	GO:0003842 GO:0004028 GO:0008270 GO:0016491 GO:0050897	1-pyrroline-5-carboxylate dehydrogenase activity; 3-chloroallyl aldehyde dehydrogenase activity; cobalt ion binding; oxidoreductase activity; zinc ion binding	GO:0005739 GO:0009507	chloroplast; mitochondrion
qZC20	Chr20	Glyma.20G087000	32527435	32530216	AT3G23150.1	GO:0000160 GO:0006355 GO:0007165 GO:0009165 GO:0009873 GO:0010105	ethylene mediated signaling pathway; negative regulation of ethylene mediated signaling pathway; nucleotide biosynthetic process; phosphorelay signal transduction system; regulation of transcription, DNA-dependent; signal transduction	GO:0000155 GO:0000156 GO:0004673 GO:0004674 GO:0004871 GO:0004872 GO:0005515 GO:0051740	ethylene binding; phosphorelay response regulator activity; phosphorelay sensor kinase activity; protein binding; protein histidine kinase activity; protein serine/threonine kinase activity; receptor activity; signal transducer activity	GO:0005783 GO:0005789 GO:0016020	endoplasmic reticulum; endoplasmic reticulum membrane; membrane
qZC20	Chr20	Glyma.20G087100	32536408	32537752	NA	NA	NA	NA	NA	NA	NA
qZC20	Chr20	Glyma.20G087200	32632218	32634457	AT4G14465.1	GO:0042742	defense response to bacterium	GO:0003674	molecular function	GO:0005575	cellular component
qZC20	Chr20	Glyma.20G087300	32681616	32682749	AT5G37590.1	GO:0008150	biological process	NA	NA	GO:0009507	chloroplast
qZC20	Chr20	Glyma.20G087400	32683210	32683988	AT1G13020.1	GO:0008150	biological process	GO:0003743	translation initiation factor activity	GO:0005737	cytoplasm
qZC20	Chr20	Glyma.20G087500	32714079	32714540	NA	NA	NA	NA	NA	NA	NA
qZC20	Chr20	Glyma.20G087600	32736956	32742691	AT4G14455.1	GO:0006888 GO:0006944 GO:0016192	ER to Golgi vesicle-mediated transport; cellular membrane fusion; vesicle-mediated transport	GO:0005484 GO:0008565	SNAP receptor activity; protein transporter activity	GO:0005794	Golgi apparatus
qZC20	Chr20	Glyma.20G087700	32765127	32768858	AT3G23160.1	GO:0008150	biological process	GO:0003674	molecular function	NA	NA
qZC20	Chr20	Glyma.20G087800	32865400	32866345	AT4G14450.1	NA	NA	NA	NA	GO:0005739	mitochondrion
qZC20	Chr20	Glyma.20G087900	32877870	32884069	AT5G43530.1	NA	NA	GO:0003676 GO:0003677 GO:0004386 GO:0005524 GO:0008270 GO:0016818	ATP binding; DNA binding; helicase activity; hydrolase activity, acting on acid anhydrides, in phosphorus-containing anhydrides; nucleic acid binding; zinc ion binding	GO:0005634 GO:0009941	chloroplast envelope; nucleus
qZC20	Chr20	Glyma.20G088000	32926780	32933183	AT4G33110.2	GO:0008610	lipid biosynthetic process	GO:0030794	(S)-coclaurine-N-methyltransferase activity	GO:0005737 GO:0005774 GO:0005886	cytoplasm; plasma membrane; vacuolar membrane
qZC20	Chr20	Glyma.20G088100	32933193	32934288	NA	NA	NA	NA	NA	NA	NA
qZC20	Chr20	Glyma.20G088200	32938348	32940927	AT5G43460.1	GO:0008150	biological process	GO:0003674	molecular function	GO:0005783 GO:0009507	chloroplast; endoplasmic reticulum
qZC20	Chr20	Glyma.20G088300	32941055	32942071	NA	NA	NA	NA	NA	NA	NA
qZC20	Chr20	Glyma.20G088400	32955077	32956621	AT5G43440.1	GO:0055114	oxidation-reduction process	GO:0009815 GO:0016491 GO:0016706	1-aminocyclopropane-1-carboxylate oxidase activity; oxidoreductase activity; oxidoreductase activity, acting on paired donors, with incorporation or reduction of molecular oxygen, 2-oxoglutarate as one donor, and incorporation of one atom each of oxygen into both donors	GO:0005737	cytoplasm
qZC20	Chr20	Glyma.20G088500	32958801	32961580	AT3G23200.1	GO:0008150	biological process	GO:0003674	molecular function	GO:0005575	cellular component
qZC20	Chr20	Glyma.20G088600	32984474	32989941	AT4G14410.2	GO:0006355	regulation of transcription, DNA-dependent	GO:0003677 GO:0003700	DNA binding; sequence-specific DNA binding transcription factor activity	GO:0005634	nucleus
qZC20	Chr20	Glyma.20G088700	33049603	33051035	NA	NA	NA	NA	NA	NA	NA
qZC20	Chr20	Glyma.20G088800	33050367	33050603	NA	NA	NA	NA	NA	NA	NA
qZC20	Chr20	Glyma.20G088900	33053848	33055201	AT1G04360.1	NA	NA	GO:0008270	zinc ion binding	GO:0005634	nucleus
qZC20	Chr20	Glyma.20G089000	33086454	33086882	NA	NA	NA	NA	NA	NA	NA
qZC20	Chr20	Glyma.20G089100	33087828	33090523	AT4G01630.1	GO:0009664 GO:0009826 GO:0009828 GO:0009831	plant-type cell wall loosening; plant-type cell wall modification involved in multidimensional cell growth; plant-type cell wall organization; unidimensional cell growth	NA	NA	GO:0005576	extracellular region
qZC20	Chr20	Glyma.20G089200	33097976	33098669	AT5G03050.1	GO:0008150	biological process	GO:0003674	molecular function	GO:0005634	nucleus
qZC20	Chr20	Glyma.20G089300	33107454	33124953	AT3G62010.1	NA	NA	NA	NA	GO:0005634 GO:0005829	cytosol; nucleus
qZC20	Chr20	Glyma.20G089400	33137505	33142024	AT5G15610.2	GO:0006302 GO:0006312 GO:0007062 GO:0007129 GO:0007131 GO:0008150 GO:0009560 GO:0009909 GO:0034968 GO:0042138 GO:0045132	biological process; double-strand break repair; embryo sac egg cell differentiation; histone lysine methylation; meiotic DNA double-strand break formation; meiotic chromosome segregation; mitotic recombination; reciprocal meiotic recombination; regulation of flower development; sister chromatid cohesion; synapsis	GO:0003674	molecular function	GO:0005737	cytoplasm
qZC20	Chr20	Glyma.20G089500	33151391	33152543	AT5G03560.2	GO:0015931	nucleobase-containing compound transport	GO:0015391	nucleobase:cation symporter activity	GO:0009507	chloroplast
qZC20	Chr20	Glyma.20G089600	33153293	33159193	AT5G26742.1	GO:0009793	embryo development ending in seed dormancy	GO:0003676 GO:0003723 GO:0004386 GO:0005524 GO:0008026 GO:0008270	ATP-dependent helicase activity; ATP binding; RNA binding; helicase activity; nucleic acid binding; zinc ion binding	GO:0005634 GO:0009507 GO:0009570 GO:0009941 GO:0016020	chloroplast; chloroplast envelope; chloroplast stroma; membrane; nucleus
qZC20	Chr20	Glyma.20G089700	33176373	33180279	AT3G05940.1	GO:0008150	biological process	NA	NA	GO:0005576	extracellular region
qZC20	Chr20	Glyma.20G089800	33181767	33182785	AT5G26731.1	GO:0008150	biological process	GO:0003674	molecular function	GO:0005739	mitochondrion
qZC20	Chr20	Glyma.20G089900	33216637	33217516	NA	NA	NA	NA	NA	NA	NA
qZC20	Chr20	Glyma.20G090000	33236018	33241692	AT1G09570.1	GO:0006355 GO:0007165 GO:0007623 GO:0009584 GO:0009585 GO:0009630 GO:0009638 GO:0009640 GO:0010017 GO:0010161 GO:0010201 GO:0010203 GO:0010218 GO:0017006 GO:0017148 GO:0018106 GO:0018298 GO:0046685	circadian rhythm; detection of visible light; gravitropism; negative regulation of translation; peptidyl-histidine phosphorylation; photomorphogenesis; phototropism; protein-chromophore linkage; protein-tetrapyrrole linkage; red, far-red light phototransduction; red light signaling pathway; red or far-red light signaling pathway; regulation of transcription, DNA-dependent; response to arsenic-con…	GO:0000155 GO:0004673 GO:0004871 GO:0005515 GO:0005524 GO:0008020 GO:0009881 GO:0009883 GO:0031516 GO:0042802 GO:0042803	ATP binding; G-protein coupled photoreceptor activity; far-red light photoreceptor activity; identical protein binding; phosphorelay sensor kinase activity; photoreceptor activity; protein binding; protein histidine kinase activity; protein homodimerization activity; red or far-red light photoreceptor activity; signal transducer activity	GO:0005634 GO:0005737 GO:0016020 GO:0016604	cytoplasm; membrane; nuclear body; nucleus
qZC20	Chr20	Glyma.20G090100	33247170	33252176	AT5G26710.1	GO:0006094 GO:0006412 GO:0006418 GO:0006424 GO:0007010 GO:0009165 GO:0010498 GO:0043039	cytoskeleton organization; gluconeogenesis; glutamyl-tRNA aminoacylation; nucleotide biosynthetic process; proteasomal protein catabolic process; tRNA aminoacylation; tRNA aminoacylation for protein translation; translation	GO:0000166 GO:0004812 GO:0004818 GO:0005524 GO:0016876	ATP binding; aminoacyl-tRNA ligase activity; glutamate-tRNA ligase activity; ligase activity, forming aminoacyl-tRNA and related compounds; nucleotide binding	GO:0005737 GO:0005829	cytoplasm; cytosol
qZC20	Chr20	Glyma.20G090200	33253475	33255818	AT3G62020.1	GO:0008150 GO:0010413 GO:0045492	biological process; glucuronoxylan metabolic process; xylan biosynthetic process	GO:0030145 GO:0045735	manganese ion binding; nutrient reservoir activity	GO:0005576 GO:0005618 GO:0009505 GO:0048046	apoplast; cell wall; extracellular region; plant-type cell wall
qZC20	Chr20	Glyma.20G090300	33257093	33262802	AT5G26680.2	GO:0006281 GO:0010228	DNA repair; vegetative to reproductive phase transition of meristem	GO:0003677 GO:0003824 GO:0004518 GO:0008409 GO:0016788	5'-3' exonuclease activity; DNA binding; catalytic activity; hydrolase activity, acting on ester bonds; nuclease activity	GO:0005634 GO:0005829	cytosol; nucleus
qZC20	Chr20	Glyma.20G090400	33274952	33278624	AT1G59740.1	GO:0006857 GO:0009624	oligopeptide transport; response to nematode	GO:0005215	transporter activity	GO:0005886 GO:0016020	membrane; plasma membrane
qZC20	Chr20	Glyma.20G090500	33289799	33295007	AT5G26670.1	NA	NA	GO:0004091	carboxylesterase activity	GO:0005576	extracellular region
qZC20	Chr20	Glyma.20G090600	33334163	33336446	AT3G51690.1	GO:0008150	biological process	GO:0003674	molecular function	GO:0005634	nucleus
qZC20	Chr20	Glyma.20G090700	33349982	33352200	AT1G09540.1	GO:0001944 GO:0006355 GO:0009733 GO:0010089 GO:0010119 GO:0010214 GO:0016132 GO:0044036 GO:0048364	brassinosteroid biosynthetic process; cell wall macromolecule metabolic process; regulation of stomatal movement; regulation of transcription, DNA-dependent; response to auxin stimulus; root development; seed coat development; vasculature development; xylem development	GO:0003677 GO:0003700	DNA binding; sequence-specific DNA binding transcription factor activity	GO:0005634	nucleus
qZC20	Chr20	Glyma.20G090800	33405715	33408364	AT1G57540.3	GO:0000394 GO:0006661 GO:0008150 GO:0009086	RNA splicing, via endonucleolytic cleavage and ligation; biological process; methionine biosynthetic process; phosphatidylinositol biosynthetic process	GO:0003674	molecular function	GO:0005739	mitochondrion
qZC20	Chr20	Glyma.20G090900	33423759	33425018	AT1G62290.2	GO:0006508 GO:0006629	lipid metabolic process; proteolysis	GO:0004190	aspartic-type endopeptidase activity	GO:0005576 GO:0005773	extracellular region; vacuole
qZC20	Chr20	Glyma.20G091000	33443231	33444538	NA	NA	NA	NA	NA	NA	NA
qZC20	Chr20	Glyma.20G091100	33444723	33450871	AT3G05900.1	GO:0008150 GO:0052541 GO:0052546	biological process; cell wall pectin metabolic process; plant-type cell wall cellulose metabolic process	GO:0003674	molecular function	GO:0005737	cytoplasm
qZC20	Chr20	Glyma.20G091200	33451707	33456649	AT1G09530.2	GO:0006355 GO:0007165 GO:0007623 GO:0009630 GO:0009639 GO:0009704 GO:0009740 GO:0010017 GO:0031539	circadian rhythm; de-etiolation; gibberellic acid mediated signaling pathway; gravitropism; positive regulation of anthocyanin metabolic process; red or far-red light signaling pathway; regulation of transcription, DNA-dependent; response to red or far red light; signal transduction	GO:0003677 GO:0003700 GO:0005515 GO:0042802	DNA binding; identical protein binding; protein binding; sequence-specific DNA binding transcription factor activity	GO:0005634	nucleus
qZC20	Chr20	Glyma.20G091300	33472304	33473258	AT3G05890.1	GO:0009409	response to cold	NA	NA	GO:0016021	integral to membrane
qZC20	Chr20	Glyma.20G091400	33474871	33477216	AT3G05870.2	GO:0007346	regulation of mitotic cell cycle	GO:0004842 GO:0005515 GO:0008270	protein binding; ubiquitin-protein ligase activity; zinc ion binding	NA	NA
qZC20	Chr20	Glyma.20G091500	33523790	33524977	AT2G44280.3	GO:0008150	biological process	GO:0003674	molecular function	GO:0005575	cellular component
qZC20	Chr20	Glyma.20G091600	33530932	33531359	AT3G05858.1	GO:0008150	biological process	GO:0003674	molecular function	GO:0005634	nucleus
qZC20	Chr20	Glyma.20G091700	33537066	33537538	AT3G05858.1	GO:0008150	biological process	GO:0003674	molecular function	GO:0005634	nucleus
qZC20	Chr20	Glyma.20G091800	33542956	33543474	AT3G05858.1	GO:0008150	biological process	GO:0003674	molecular function	GO:0005634	nucleus
qZC20	Chr20	Glyma.20G091900	33547534	33547713	AT5G26620.1	GO:0008150	biological process	GO:0003674	molecular function	GO:0005634	nucleus
qZC20	Chr20	Glyma.20G092000	33557741	33571106	AT1G11910.1	GO:0006096 GO:0006508 GO:0006623 GO:0006629 GO:0006833 GO:0006972 GO:0007030 GO:0009266 GO:0009651 GO:0046686 GO:0048513	Golgi organization; glycolysis; hyperosmotic response; lipid metabolic process; organ development; protein targeting to vacuole; proteolysis; response to cadmium ion; response to salt stress; response to temperature stimulus; water transport	GO:0004175 GO:0004190	aspartic-type endopeptidase activity; endopeptidase activity	GO:0005576 GO:0005773 GO:0005829 GO:0009506	cytosol; extracellular region; plasmodesma; vacuole
qZC20	Chr20	Glyma.20G092100	33564268	33570759	AT3G53700.1	GO:0009793 GO:0010027 GO:0010228 GO:0016226 GO:0048481	embryo development ending in seed dormancy; iron-sulfur cluster assembly; ovule development; thylakoid membrane organization; vegetative to reproductive phase transition of meristem	NA	NA	GO:0005739 GO:0009507	chloroplast; mitochondrion
qZC20	Chr20	Glyma.20G092200	33577769	33581564	AT1G57540.3	GO:0000394 GO:0006661 GO:0008150 GO:0009086	RNA splicing, via endonucleolytic cleavage and ligation; biological process; methionine biosynthetic process; phosphatidylinositol biosynthetic process	GO:0003674	molecular function	GO:0005739	mitochondrion
qZC20	Chr20	Glyma.20G092300	33579101	33579594	NA	NA	NA	NA	NA	NA	NA
qZC20	Chr20	Glyma.20G092400	33589031	33591099	AT5G26600.1	GO:0006569 GO:0008152 GO:0009610 GO:0009684 GO:0019344 GO:0046482	cysteine biosynthetic process; indoleacetic acid biosynthetic process; metabolic process; para-aminobenzoic acid metabolic process; response to symbiotic fungus; tryptophan catabolic process	GO:0003824 GO:0030170	catalytic activity; pyridoxal phosphate binding	NA	NA
qZC20	Chr20	Glyma.20G092500	33592614	33596479	AT1G64260.1	GO:0008150	biological process	GO:0008270	zinc ion binding	GO:0005575	cellular component
qZC20	Chr20	Glyma.20G092600	33608495	33615953	NA	NA	NA	NA	NA	NA	NA
qZC20	Chr20	Glyma.20G092700	33612984	33614211	NA	NA	NA	NA	NA	NA	NA
qZC20	Chr20	Glyma.20G092800	33614027	33615953	AT1G05600.2	GO:0008150	biological process	GO:0003674	molecular function	GO:0005739	mitochondrion
qZC20	Chr20	Glyma.20G092900	33627803	33632708	AT5G26770.1	GO:0008150	biological process	GO:0003674	molecular function	GO:0005634 GO:0005737	cytoplasm; nucleus
qZC20	Chr20	Glyma.20G093000	33635568	33639139	AT1G09460.1	GO:0010089 GO:0044036	cell wall macromolecule metabolic process; xylem development	NA	NA	NA	NA
qZC20	Chr20	Glyma.20G093100	33648252	33648422	NA	NA	NA	NA	NA	NA	NA
qZC20	Chr20	Glyma.20G093200	33648913	33653011	AT1G56720.3	GO:0006468 GO:0046777	protein autophosphorylation; protein phosphorylation	GO:0004672 GO:0004674 GO:0005524 GO:0016301 GO:0016772	ATP binding; kinase activity; protein kinase activity; protein serine/threonine kinase activity; transferase activity, transferring phosphorus-containing groups	GO:0005886	plasma membrane
qZC20	Chr20	Glyma.20G093300	33655264	33656049	NA	NA	NA	NA	NA	NA	NA
qZC20	Chr20	Glyma.20G093400	33659090	33667768	AT3G07100.1	GO:0006486 GO:0006487 GO:0006810 GO:0006886 GO:0006888 GO:0008284 GO:0080119	ER body organization; ER to Golgi vesicle-mediated transport; intracellular protein transport; positive regulation of cell proliferation; protein N-linked glycosylation; protein glycosylation; transport	GO:0005215 GO:0008270	transporter activity; zinc ion binding	GO:0005737 GO:0030127	COPII vesicle coat; cytoplasm
qZC20	Chr20	Glyma.20G093500	33682189	33682889	AT2G43400.1	GO:0006552 GO:0009228 GO:0009646 GO:0019243 GO:0055114	leucine catabolic process; methylglyoxal catabolic process to D-lactate; oxidation-reduction process; response to absence of light; thiamine biosynthetic process	GO:0003824 GO:0004174 GO:0009055	catalytic activity; electron-transferring-flavoprotein dehydrogenase activity; electron carrier activity	GO:0005739 GO:0005740	mitochondrial envelope; mitochondrion
qZC20	Chr20	Glyma.20G093600	33687487	33692170	AT5G26751.1	GO:0009933 GO:0016310 GO:0042538	hyperosmotic salinity response; meristem structural organization; phosphorylation	GO:0004672 GO:0004674	protein kinase activity; protein serine/threonine kinase activity	GO:0005634 GO:0005829	cytosol; nucleus
qZC20	Chr20	Glyma.20G093700	33692948	33693812	AT5G26749.1	GO:0008150	biological process	GO:0003676 GO:0008270	nucleic acid binding; zinc ion binding	GO:0005634	nucleus
qZC20	Chr20	Glyma.20G093800	33695408	33695584	NA	NA	NA	NA	NA	NA	NA
qZC20	Chr20	Glyma.20G093900	33700927	33704359	AT1G56700.2	GO:0006508	proteolysis	NA	NA	GO:0005737	cytoplasm
qZC20	Chr20	Glyma.20G094000	33730219	33730911	NA	NA	NA	NA	NA	NA	NA
qZC20	Chr20	Glyma.20G094100	33735328	33738779	AT1G09380.1	NA	NA	NA	NA	GO:0016020	membrane
qZC20	Chr20	Glyma.20G094200	33747912	33751315	AT1G10630.1	GO:0006499 GO:0007264 GO:0046686	N-terminal protein myristoylation; response to cadmium ion; small GTPase mediated signal transduction	GO:0005507 GO:0005525 GO:0016004	GTP binding; copper ion binding; phospholipase activator activity	GO:0005622 GO:0005774 GO:0005794 GO:0005829 GO:0005886 GO:0016020	Golgi apparatus; cytosol; intracellular; membrane; plasma membrane; vacuolar membrane
qZC20	Chr20	Glyma.20G094300	33753229	33754924	AT5G02270.2	GO:0006007 GO:0009744 GO:0009813 GO:0010224 GO:0080167	flavonoid biosynthetic process; glucose catabolic process; response to UV-B; response to karrikin; response to sucrose stimulus	GO:0000166 GO:0005215 GO:0005524 GO:0016887 GO:0017111	ATP binding; ATPase activity; nucleoside-triphosphatase activity; nucleotide binding; transporter activity	GO:0005886	plasma membrane
qZC20	Chr20	Glyma.20G094400	33754119	33755970	AT5G02270.1	GO:0006007 GO:0009744 GO:0009813 GO:0010224 GO:0080167	flavonoid biosynthetic process; glucose catabolic process; response to UV-B; response to karrikin; response to sucrose stimulus	GO:0000166 GO:0005215 GO:0005524 GO:0016887 GO:0017111	ATP binding; ATPase activity; nucleoside-triphosphatase activity; nucleotide binding; transporter activity	GO:0005886	plasma membrane
qZC20	Chr20	Glyma.20G094500	33759417	33761555	AT2G47180.1	GO:0006012 GO:0006979 GO:0009408 GO:0009409 GO:0009414 GO:0009644 GO:0009651 GO:0009737 GO:0016051 GO:0042542	carbohydrate biosynthetic process; galactose metabolic process; response to abscisic acid stimulus; response to cold; response to heat; response to high light intensity; response to hydrogen peroxide; response to oxidative stress; response to salt stress; response to water deprivation	GO:0016758 GO:0047216	inositol 3-alpha-galactosyltransferase activity; transferase activity, transferring hexosyl groups	GO:0005575	cellular component
qZC20	Chr20	Glyma.20G094600	33780040	33783125	AT1G09330.1	GO:0007030 GO:0009306 GO:0009826	Golgi organization; protein secretion; unidimensional cell growth	GO:0003674	molecular function	GO:0005768 GO:0005794 GO:0005802 GO:0016021	Golgi apparatus; endosome; integral to membrane; trans-Golgi network
qZC20	Chr20	Glyma.20G094700	33785656	33789141	AT1G32415.1	GO:0008150	biological process	GO:0003674	molecular function	GO:0005739	mitochondrion
qZC20	Chr20	Glyma.20G094800	33789964	33792013	AT5G48790.1	GO:0008150 GO:0015979 GO:0019684 GO:0035304	biological process; photosynthesis; photosynthesis, light reaction; regulation of protein dephosphorylation	GO:0003674	molecular function	GO:0009507	chloroplast
qZC20	Chr20	Glyma.20G094900	33795238	33795772	AT4G19040.1	GO:0008150	biological process	GO:0005543 GO:0008289	lipid binding; phospholipid binding	GO:0005739 GO:0005886	mitochondrion; plasma membrane
qZC20	Chr20	Glyma.20G095000	33797138	33801052	AT5G18070.1	GO:0000719 GO:0005975 GO:0006048 GO:0009411 GO:0019255	UDP-N-acetylglucosamine biosynthetic process; carbohydrate metabolic process; glucose 1-phosphate metabolic process; photoreactive repair; response to UV	GO:0004610 GO:0004614 GO:0016868	intramolecular transferase activity, phosphotransferases; phosphoacetylglucosamine mutase activity; phosphoglucomutase activity	GO:0005739 GO:0005829 GO:0009506 GO:0009507	chloroplast; cytosol; mitochondrion; plasmodesma
qZC20	Chr20	Glyma.20G095100	33802149	33807223	AT1G32415.1	GO:0008150	biological process	GO:0003674	molecular function	GO:0005739	mitochondrion
qZC20	Chr20	Glyma.20G095200	33827363	33831352	AT1G56560.1	GO:0005987 GO:0042542 GO:0048364	response to hydrogen peroxide; root development; sucrose catabolic process	GO:0003824 GO:0004564 GO:0004575	beta-fructofuranosidase activity; catalytic activity; sucrose alpha-glucosidase activity	GO:0005739	mitochondrion
qZC20	Chr20	Glyma.20G095300	33832410	33834672	AT4G17760.1	GO:0006261 GO:0006281	DNA-dependent DNA replication; DNA repair	GO:0003684 GO:0008853	damaged DNA binding; exodeoxyribonuclease III activity	GO:0005634	nucleus
qZC20	Chr20	Glyma.20G095400	33844949	33849636	AT1G56570.1	GO:0009651 GO:0009737 GO:0009749 GO:0050832	defense response to fungus; response to abscisic acid stimulus; response to glucose stimulus; response to salt stress	GO:0003674	molecular function	GO:0005739	mitochondrion
qZC20	Chr20	Glyma.20G095500	33851251	33855486	AT1G09320.1	GO:0008150 GO:0009688	abscisic acid biosynthetic process; biological process	GO:0003723	RNA binding	GO:0005634	nucleus
qZC20	Chr20	Glyma.20G095600	33856337	33856714	NA	NA	NA	NA	NA	NA	NA
qZC20	Chr20	Glyma.20G095700	33861253	33873213	AT1G09300.1	GO:0006508 GO:0009987	cellular process; proteolysis	GO:0004177 GO:0008235 GO:0008237 GO:0030145	aminopeptidase activity; manganese ion binding; metalloexopeptidase activity; metallopeptidase activity	GO:0005739	mitochondrion
qZC20	Chr20	Glyma.20G095800	33873593	33877648	AT1G09280.1	GO:0008150	biological process	GO:0003674	molecular function	GO:0005634	nucleus
qZC20	Chr20	Glyma.20G095900	33888097	33888918	AT5G49525.1	GO:0008150	biological process	GO:0003674	molecular function	GO:0005739	mitochondrion
qZC20	Chr20	Glyma.20G096000	33891265	33893259	AT5G26800.1	GO:0008150	biological process	GO:0003674	molecular function	GO:0009507	chloroplast
qZC20	Chr20	Glyma.20G096100	33906543	33907614	AT1G09250.1	NA	NA	GO:0003700	sequence-specific DNA binding transcription factor activity	GO:0005634	nucleus

## Sheet: Table S3
Table S3. Gene Ontology (GO) enrichment analysis of overall genes in three major QTL regions.
GO ID (level 1)	GO Term (level 1)	GO ID (level 2)	GO Term (level 2)	number_of_out (All)	Genes_of_out
GO:0003674	Molecular Function	GO:0005488	binding	62	Glyma.03G225600,Glyma.03G225800,Glyma.03G226600,Glyma.03G226800,Glyma.03G227100,Glyma.03G227300,Glyma.03G227400,Glyma.03G227500,Glyma.03G227700,Glyma.03G227800,Glyma.03G228100,Glyma.03G228300,Glyma.03G228700,Glyma.03G228800,Glyma.03G228900,Glyma.03G229000,Glyma.03G229400,Glyma.03G230000,Glyma.03G230300,Glyma.03G230500,Glyma.03G230700,Glyma.03G231100,Glyma.03G231500,Glyma.03G231800,Glyma.03G231900…
GO:0003674	Molecular Function	GO:0003824	catalytic activity	58	Glyma.03G225500,Glyma.03G225600,Glyma.03G225800,Glyma.03G226000,Glyma.03G226100,Glyma.03G226300,Glyma.03G226600,Glyma.03G226800,Glyma.03G227100,Glyma.03G227300,Glyma.03G228200,Glyma.03G228300,Glyma.03G228400,Glyma.03G228700,Glyma.03G228800,Glyma.03G228900,Glyma.03G229100,Glyma.03G229200,Glyma.03G229400,Glyma.03G229600,Glyma.03G229800,Glyma.03G230400,Glyma.03G230900,Glyma.03G231200,Glyma.03G232000…
GO:0003674	Molecular Function	GO:0001071	nucleic acid binding transcription factor activity	9	Glyma.03G227700,Glyma.03G227800,Glyma.03G230800,Glyma.03G231100,Glyma.03G232900,Glyma.03G236600,Glyma.03G237000,Glyma.03G239400,Glyma.03G240000
GO:0003674	Molecular Function	GO:0005215	transporter activity	6	Glyma.03G227500,Glyma.03G229000,Glyma.03G230700,Glyma.03G232800,Glyma.03G233700,Glyma.03G239500
GO:0003674	Molecular Function	GO:0098772	molecular function regulator	4	Glyma.03G228400,Glyma.03G233600,Glyma.03G234100,Glyma.03G236900
GO:0003674	Molecular Function	GO:0004871	signal transducer activity	3	Glyma.03G227300,Glyma.03G236000,Glyma.03G237600
GO:0003674	Molecular Function	GO:0009055	electron carrier activity	3	Glyma.03G226800,Glyma.03G232000,Glyma.03G236300
GO:0003674	Molecular Function	GO:0005198	structural molecule activity	2	Glyma.03G234600,Glyma.03G235000
GO:0003674	Molecular Function	GO:0000988	transcription factor activity, protein binding	1	Glyma.03G234900
GO:0003674	Molecular Function	GO:0045735	nutrient reservoir activity	1	Glyma.03G227400
GO:0003674	Molecular Function	GO:0060089	molecular transducer activity	1	Glyma.03G227300
GO:0003674	Molecular Function	GO:0016209	antioxidant activity	1	Glyma.03G236300
GO:0005575	Cellular Component	GO:0005623	cell	126	Glyma.03G225500,Glyma.03G225600,Glyma.03G225800,Glyma.03G226000,Glyma.03G226100,Glyma.03G226200,Glyma.03G226300,Glyma.03G226400,Glyma.03G226500,Glyma.03G226600,Glyma.03G226800,Glyma.03G226900,Glyma.03G227000,Glyma.03G227100,Glyma.03G227300,Glyma.03G227400,Glyma.03G227500,Glyma.03G227700,Glyma.03G227800,Glyma.03G227900,Glyma.03G228000,Glyma.03G228100,Glyma.03G228200,Glyma.03G228400,Glyma.03G228500…
GO:0005575	Cellular Component	GO:0044464	cell part	126	Glyma.03G225500,Glyma.03G225600,Glyma.03G225800,Glyma.03G226000,Glyma.03G226100,Glyma.03G226200,Glyma.03G226300,Glyma.03G226400,Glyma.03G226500,Glyma.03G226600,Glyma.03G226800,Glyma.03G226900,Glyma.03G227000,Glyma.03G227100,Glyma.03G227300,Glyma.03G227400,Glyma.03G227500,Glyma.03G227700,Glyma.03G227800,Glyma.03G227900,Glyma.03G228000,Glyma.03G228100,Glyma.03G228200,Glyma.03G228400,Glyma.03G228500…
GO:0005575	Cellular Component	GO:0043226	organelle	96	Glyma.03G225500,Glyma.03G225600,Glyma.03G225800,Glyma.03G226100,Glyma.03G226200,Glyma.03G226300,Glyma.03G226500,Glyma.03G226600,Glyma.03G226800,Glyma.03G226900,Glyma.03G227000,Glyma.03G227300,Glyma.03G227400,Glyma.03G227700,Glyma.03G227800,Glyma.03G227900,Glyma.03G228000,Glyma.03G228100,Glyma.03G228200,Glyma.03G228400,Glyma.03G228500,Glyma.03G228700,Glyma.03G229000,Glyma.03G229200,Glyma.03G229400…
GO:0005575	Cellular Component	GO:0016020	membrane	30	Glyma.03G225600,Glyma.03G225800,Glyma.03G226400,Glyma.03G226600,Glyma.03G227300,Glyma.03G227500,Glyma.03G228600,Glyma.03G228800,Glyma.03G229000,Glyma.03G229700,Glyma.03G230000,Glyma.03G230100,Glyma.03G230200,Glyma.03G230300,Glyma.03G230900,Glyma.03G231800,Glyma.03G232000,Glyma.03G233300,Glyma.03G233700,Glyma.03G234600,Glyma.03G235000,Glyma.03G236300,Glyma.03G236800,Glyma.03G237400,Glyma.03G238400…
GO:0005575	Cellular Component	GO:0044422	organelle part	25	Glyma.03G225600,Glyma.03G226500,Glyma.03G226600,Glyma.03G227300,Glyma.03G229000,Glyma.03G229600,Glyma.03G230000,Glyma.03G230100,Glyma.03G230200,Glyma.03G230300,Glyma.03G230900,Glyma.03G232000,Glyma.03G232800,Glyma.03G233600,Glyma.03G234600,Glyma.03G235000,Glyma.03G235500,Glyma.03G235800,Glyma.03G237200,Glyma.03G237400,Glyma.03G237500,Glyma.03G237700,Glyma.03G238300,Glyma.03G239500,Glyma.03G239600
GO:0005575	Cellular Component	GO:0005576	extracellular region	22	Glyma.03G225400,Glyma.03G225600,Glyma.03G225900,Glyma.03G226000,Glyma.03G226300,Glyma.03G226700,Glyma.03G227400,Glyma.03G227600,Glyma.03G228200,Glyma.03G229100,Glyma.03G229600,Glyma.03G230000,Glyma.03G230600,Glyma.03G232000,Glyma.03G236000,Glyma.03G236400,Glyma.03G237100,Glyma.03G238100,Glyma.03G239600,Glyma.03G239700,Glyma.03G239900,Glyma.03G240300
GO:0005575	Cellular Component	GO:0032991	macromolecular complex	14	Glyma.03G225600,Glyma.03G226500,Glyma.03G228900,Glyma.03G229000,Glyma.03G230000,Glyma.03G230200,Glyma.03G230300,Glyma.03G234600,Glyma.03G235000,Glyma.03G235200,Glyma.03G235500,Glyma.03G237200,Glyma.03G237700,Glyma.03G239600
GO:0005575	Cellular Component	GO:0044425	membrane part	9	Glyma.03G229000,Glyma.03G230100,Glyma.03G230200,Glyma.03G230300,Glyma.03G233700,Glyma.03G236300,Glyma.03G238700,Glyma.03G239500,Glyma.03G239600
GO:0005575	Cellular Component	GO:0055044	symplast	7	Glyma.03G227400,Glyma.03G228200,Glyma.03G230000,Glyma.03G232800,Glyma.03G235000,Glyma.03G236000,Glyma.03G239700
GO:0005575	Cellular Component	GO:0030054	cell junction	7	Glyma.03G227400,Glyma.03G228200,Glyma.03G230000,Glyma.03G232800,Glyma.03G235000,Glyma.03G236000,Glyma.03G239700
GO:0005575	Cellular Component	GO:0031974	membrane-enclosed lumen	5	Glyma.03G227300,Glyma.03G232800,Glyma.03G235000,Glyma.03G238300,Glyma.03G239500
GO:0008150	Biological Process	GO:0044699	single-organism process	77	Glyma.03G225500,Glyma.03G225600,Glyma.03G225800,Glyma.03G225900,Glyma.03G226000,Glyma.03G226100,Glyma.03G226500,Glyma.03G226600,Glyma.03G226800,Glyma.03G227100,Glyma.03G227300,Glyma.03G227400,Glyma.03G227500,Glyma.03G227700,Glyma.03G227800,Glyma.03G228200,Glyma.03G228300,Glyma.03G228700,Glyma.03G228900,Glyma.03G229000,Glyma.03G229100,Glyma.03G229200,Glyma.03G229400,Glyma.03G229600,Glyma.03G229800…
GO:0008150	Biological Process	GO:0009987	cellular process	77	Glyma.03G225600,Glyma.03G225800,Glyma.03G225900,Glyma.03G226100,Glyma.03G226500,Glyma.03G227100,Glyma.03G227300,Glyma.03G227400,Glyma.03G227500,Glyma.03G227700,Glyma.03G227800,Glyma.03G228200,Glyma.03G228300,Glyma.03G228400,Glyma.03G228700,Glyma.03G228800,Glyma.03G228900,Glyma.03G229000,Glyma.03G229200,Glyma.03G229600,Glyma.03G230000,Glyma.03G230100,Glyma.03G230200,Glyma.03G230300,Glyma.03G230500…
GO:0008150	Biological Process	GO:0008152	metabolic process	76	Glyma.03G225600,Glyma.03G225800,Glyma.03G226000,Glyma.03G226100,Glyma.03G226300,Glyma.03G226500,Glyma.03G226800,Glyma.03G227100,Glyma.03G227300,Glyma.03G227400,Glyma.03G227700,Glyma.03G227800,Glyma.03G228200,Glyma.03G228300,Glyma.03G228700,Glyma.03G228800,Glyma.03G228900,Glyma.03G229000,Glyma.03G229100,Glyma.03G229200,Glyma.03G229300,Glyma.03G229400,Glyma.03G229600,Glyma.03G229800,Glyma.03G230000…
GO:0008150	Biological Process	GO:0050896	response to stimulus	34	Glyma.03G225500,Glyma.03G225600,Glyma.03G226500,Glyma.03G227300,Glyma.03G227400,Glyma.03G227500,Glyma.03G227700,Glyma.03G227800,Glyma.03G228200,Glyma.03G228300,Glyma.03G229200,Glyma.03G229800,Glyma.03G230000,Glyma.03G230200,Glyma.03G230500,Glyma.03G230700,Glyma.03G230900,Glyma.03G231500,Glyma.03G231700,Glyma.03G231800,Glyma.03G232000,Glyma.03G234800,Glyma.03G235200,Glyma.03G236100,Glyma.03G236300…
GO:0008150	Biological Process	GO:0032502	developmental process	33	Glyma.03G225600,Glyma.03G225800,Glyma.03G225900,Glyma.03G226000,Glyma.03G226500,Glyma.03G226600,Glyma.03G227100,Glyma.03G227300,Glyma.03G227400,Glyma.03G227700,Glyma.03G227800,Glyma.03G228200,Glyma.03G228700,Glyma.03G229100,Glyma.03G229200,Glyma.03G230000,Glyma.03G230100,Glyma.03G230500,Glyma.03G231100,Glyma.03G231200,Glyma.03G231500,Glyma.03G231800,Glyma.03G232000,Glyma.03G233400,Glyma.03G233600…
GO:0008150	Biological Process	GO:0065007	biological regulation	33	Glyma.03G225600,Glyma.03G225800,Glyma.03G226000,Glyma.03G226300,Glyma.03G226500,Glyma.03G227100,Glyma.03G227300,Glyma.03G227400,Glyma.03G227500,Glyma.03G227700,Glyma.03G227800,Glyma.03G228300,Glyma.03G228700,Glyma.03G229000,Glyma.03G229100,Glyma.03G230000,Glyma.03G230500,Glyma.03G230700,Glyma.03G231100,Glyma.03G231500,Glyma.03G232000,Glyma.03G232900,Glyma.03G233600,Glyma.03G233700,Glyma.03G234800…
GO:0008150	Biological Process	GO:0051179	localization	32	Glyma.03G225500,Glyma.03G225600,Glyma.03G225800,Glyma.03G226500,Glyma.03G227400,Glyma.03G227500,Glyma.03G228200,Glyma.03G228900,Glyma.03G229000,Glyma.03G230000,Glyma.03G230100,Glyma.03G230200,Glyma.03G230500,Glyma.03G230700,Glyma.03G230900,Glyma.03G231000,Glyma.03G231200,Glyma.03G231500,Glyma.03G231800,Glyma.03G232800,Glyma.03G233700,Glyma.03G234800,Glyma.03G234900,Glyma.03G235500,Glyma.03G236200…
GO:0008150	Biological Process	GO:0071840	cellular component organization or biogenesis	30	Glyma.03G225800,Glyma.03G225900,Glyma.03G227100,Glyma.03G228200,Glyma.03G228400,Glyma.03G228700,Glyma.03G229000,Glyma.03G230000,Glyma.03G230100,Glyma.03G230300,Glyma.03G230500,Glyma.03G230700,Glyma.03G230900,Glyma.03G231200,Glyma.03G231500,Glyma.03G231800,Glyma.03G233600,Glyma.03G233700,Glyma.03G234100,Glyma.03G234900,Glyma.03G235200,Glyma.03G235500,Glyma.03G236400,Glyma.03G236600,Glyma.03G236700…
GO:0008150	Biological Process	GO:0032501	multicellular organismal process	29	Glyma.03G225600,Glyma.03G225800,Glyma.03G226000,Glyma.03G226500,Glyma.03G226600,Glyma.03G227100,Glyma.03G227300,Glyma.03G227400,Glyma.03G227700,Glyma.03G227800,Glyma.03G228200,Glyma.03G228700,Glyma.03G229100,Glyma.03G230000,Glyma.03G230500,Glyma.03G231100,Glyma.03G231200,Glyma.03G231500,Glyma.03G232000,Glyma.03G233400,Glyma.03G233600,Glyma.03G233700,Glyma.03G235200,Glyma.03G236300,Glyma.03G236400…
GO:0008150	Biological Process	GO:0050789	regulation of biological process	29	Glyma.03G225600,Glyma.03G225800,Glyma.03G226000,Glyma.03G226300,Glyma.03G226500,Glyma.03G227100,Glyma.03G227300,Glyma.03G227400,Glyma.03G227500,Glyma.03G227700,Glyma.03G227800,Glyma.03G228700,Glyma.03G229000,Glyma.03G229100,Glyma.03G230000,Glyma.03G230500,Glyma.03G230700,Glyma.03G231100,Glyma.03G231500,Glyma.03G232000,Glyma.03G232900,Glyma.03G234800,Glyma.03G235500,Glyma.03G236100,Glyma.03G236600…
GO:0008150	Biological Process	GO:0022414	reproductive process	16	Glyma.03G225800,Glyma.03G226500,Glyma.03G226600,Glyma.03G227100,Glyma.03G227700,Glyma.03G228700,Glyma.03G230500,Glyma.03G231200,Glyma.03G231500,Glyma.03G232000,Glyma.03G233400,Glyma.03G233700,Glyma.03G235200,Glyma.03G236400,Glyma.03G236700,Glyma.03G237600
GO:0008150	Biological Process	GO:0000003	reproduction	16	Glyma.03G225800,Glyma.03G226500,Glyma.03G226600,Glyma.03G227100,Glyma.03G227700,Glyma.03G228700,Glyma.03G230500,Glyma.03G231200,Glyma.03G231500,Glyma.03G232000,Glyma.03G233400,Glyma.03G233700,Glyma.03G235200,Glyma.03G236400,Glyma.03G236700,Glyma.03G237600
GO:0008150	Biological Process	GO:0051704	multi-organism process	15	Glyma.03G225600,Glyma.03G227400,Glyma.03G227500,Glyma.03G228300,Glyma.03G230000,Glyma.03G230700,Glyma.03G231200,Glyma.03G231700,Glyma.03G232000,Glyma.03G233700,Glyma.03G235200,Glyma.03G236600,Glyma.03G236700,Glyma.03G237300,Glyma.03G239900
GO:0008150	Biological Process	GO:0048518	positive regulation of biological process	10	Glyma.03G225600,Glyma.03G225800,Glyma.03G227100,Glyma.03G227800,Glyma.03G229000,Glyma.03G230000,Glyma.03G230500,Glyma.03G236600,Glyma.03G237200,Glyma.03G237600
GO:0008150	Biological Process	GO:0023052	signaling	9	Glyma.03G225600,Glyma.03G226500,Glyma.03G227300,Glyma.03G227800,Glyma.03G230000,Glyma.03G231500,Glyma.03G236000,Glyma.03G236600,Glyma.03G239900
GO:0008150	Biological Process	GO:0040007	growth	8	Glyma.03G225900,Glyma.03G226000,Glyma.03G229100,Glyma.03G230100,Glyma.03G231200,Glyma.03G231800,Glyma.03G233700,Glyma.03G237300
GO:0008150	Biological Process	GO:0002376	immune system process	8	Glyma.03G225600,Glyma.03G227400,Glyma.03G230000,Glyma.03G230700,Glyma.03G232000,Glyma.03G236600,Glyma.03G237300,Glyma.03G239900
GO:0008150	Biological Process	GO:0048519	negative regulation of biological process	7	Glyma.03G227300,Glyma.03G228700,Glyma.03G230000,Glyma.03G230500,Glyma.03G230700,Glyma.03G235500,Glyma.03G236600
GO:0008150	Biological Process	GO:0048511	rhythmic process	3	Glyma.03G227300,Glyma.03G227800,Glyma.03G230000
GO:0008150	Biological Process	GO:0022610	biological adhesion	2	Glyma.03G225800,Glyma.03G237600
GO:0003674	Molecular Function	GO:0005488	binding	44	Glyma.07G090600,Glyma.07G090900,Glyma.07G091100,Glyma.07G091400,Glyma.07G091700,Glyma.07G092000,Glyma.07G092300,Glyma.07G092700,Glyma.07G092800,Glyma.07G093000,Glyma.07G093200,Glyma.07G093500,Glyma.07G093700,Glyma.07G093900,Glyma.07G094100,Glyma.07G094200,Glyma.07G094500,Glyma.07G094700,Glyma.07G094800,Glyma.07G095000,Glyma.07G095100,Glyma.07G095200,Glyma.07G095400,Glyma.07G095500,Glyma.07G095700…
GO:0003674	Molecular Function	GO:0003824	catalytic activity	33	Glyma.07G091700,Glyma.07G092100,Glyma.07G093000,Glyma.07G093500,Glyma.07G093800,Glyma.07G094100,Glyma.07G094200,Glyma.07G094500,Glyma.07G094700,Glyma.07G094800,Glyma.07G095000,Glyma.07G095100,Glyma.07G095200,Glyma.07G095400,Glyma.07G095500,Glyma.07G095700,Glyma.07G095800,Glyma.07G095900,Glyma.07G096000,Glyma.07G096100,Glyma.07G096300,Glyma.07G096500,Glyma.07G096600,Glyma.07G096800,Glyma.07G096900…
GO:0003674	Molecular Function	GO:0001071	nucleic acid binding transcription factor activity	7	Glyma.07G091100,Glyma.07G091400,Glyma.07G092000,Glyma.07G092700,Glyma.07G092800,Glyma.07G093900,Glyma.07G100700
GO:0003674	Molecular Function	GO:0005215	transporter activity	5	Glyma.07G090300,Glyma.07G093500,Glyma.07G099900,Glyma.07G100000,Glyma.07G100100
GO:0003674	Molecular Function	GO:0060089	molecular transducer activity	4	Glyma.07G095100,Glyma.07G095400,Glyma.07G095500,Glyma.07G095800
GO:0003674	Molecular Function	GO:0004871	signal transducer activity	4	Glyma.07G095100,Glyma.07G095400,Glyma.07G095500,Glyma.07G095800
GO:0003674	Molecular Function	GO:0098772	molecular function regulator	2	Glyma.07G090200,Glyma.07G090900
GO:0003674	Molecular Function	GO:0005198	structural molecule activity	2	Glyma.07G091900,Glyma.07G092900
GO:0005575	Cellular Component	GO:0005623	cell	80	Glyma.07G090200,Glyma.07G090300,Glyma.07G090500,Glyma.07G090600,Glyma.07G090700,Glyma.07G090800,Glyma.07G090900,Glyma.07G091000,Glyma.07G091100,Glyma.07G091200,Glyma.07G091400,Glyma.07G091500,Glyma.07G091600,Glyma.07G091900,Glyma.07G092000,Glyma.07G092100,Glyma.07G092300,Glyma.07G092400,Glyma.07G092500,Glyma.07G092700,Glyma.07G092800,Glyma.07G092900,Glyma.07G093000,Glyma.07G093100,Glyma.07G093200…
GO:0005575	Cellular Component	GO:0044464	cell part	80	Glyma.07G090200,Glyma.07G090300,Glyma.07G090500,Glyma.07G090600,Glyma.07G090700,Glyma.07G090800,Glyma.07G090900,Glyma.07G091000,Glyma.07G091100,Glyma.07G091200,Glyma.07G091400,Glyma.07G091500,Glyma.07G091600,Glyma.07G091900,Glyma.07G092000,Glyma.07G092100,Glyma.07G092300,Glyma.07G092400,Glyma.07G092500,Glyma.07G092700,Glyma.07G092800,Glyma.07G092900,Glyma.07G093000,Glyma.07G093100,Glyma.07G093200…
GO:0005575	Cellular Component	GO:0043226	organelle	55	Glyma.07G090300,Glyma.07G090500,Glyma.07G090700,Glyma.07G090800,Glyma.07G090900,Glyma.07G091000,Glyma.07G091100,Glyma.07G091200,Glyma.07G091400,Glyma.07G091500,Glyma.07G091600,Glyma.07G091900,Glyma.07G092000,Glyma.07G092300,Glyma.07G092400,Glyma.07G092500,Glyma.07G092700,Glyma.07G092800,Glyma.07G092900,Glyma.07G093000,Glyma.07G093100,Glyma.07G093200,Glyma.07G093400,Glyma.07G093600,Glyma.07G093700…
GO:0005575	Cellular Component	GO:0016020	membrane	34	Glyma.07G090200,Glyma.07G090300,Glyma.07G090600,Glyma.07G090700,Glyma.07G091000,Glyma.07G091400,Glyma.07G091500,Glyma.07G092900,Glyma.07G093200,Glyma.07G093500,Glyma.07G093800,Glyma.07G094100,Glyma.07G094200,Glyma.07G094500,Glyma.07G094700,Glyma.07G094800,Glyma.07G095000,Glyma.07G095100,Glyma.07G095200,Glyma.07G095300,Glyma.07G095400,Glyma.07G095500,Glyma.07G095700,Glyma.07G095800,Glyma.07G095900…
GO:0005575	Cellular Component	GO:0044422	organelle part	8	Glyma.07G090300,Glyma.07G090700,Glyma.07G091500,Glyma.07G092900,Glyma.07G099100,Glyma.07G099900,Glyma.07G100000,Glyma.07G100100
GO:0005575	Cellular Component	GO:0032991	macromolecular complex	7	Glyma.07G090900,Glyma.07G091500,Glyma.07G091900,Glyma.07G092900,Glyma.07G099100,Glyma.07G100500,Glyma.07G100800
GO:0005575	Cellular Component	GO:0005576	extracellular region	5	Glyma.07G094800,Glyma.07G095900,Glyma.07G096100,Glyma.07G096300,Glyma.07G096700
GO:0005575	Cellular Component	GO:0055044	symplast	4	Glyma.07G092100,Glyma.07G095500,Glyma.07G095800,Glyma.07G096600
GO:0005575	Cellular Component	GO:0030054	cell junction	4	Glyma.07G092100,Glyma.07G095500,Glyma.07G095800,Glyma.07G096600
GO:0005575	Cellular Component	GO:0044425	membrane part	3	Glyma.07G090600,Glyma.07G091500,Glyma.07G100400
GO:0005575	Cellular Component	GO:0031974	membrane-enclosed lumen	1	Glyma.07G099100
GO:0008150	Biological Process	GO:0009987	cellular process	55	Glyma.07G090200,Glyma.07G090900,Glyma.07G091000,Glyma.07G091100,Glyma.07G091400,Glyma.07G091500,Glyma.07G091600,Glyma.07G091700,Glyma.07G091900,Glyma.07G092000,Glyma.07G092300,Glyma.07G092700,Glyma.07G092800,Glyma.07G092900,Glyma.07G093000,Glyma.07G093100,Glyma.07G093200,Glyma.07G093500,Glyma.07G093700,Glyma.07G093900,Glyma.07G094100,Glyma.07G094200,Glyma.07G094500,Glyma.07G094700,Glyma.07G094800…
GO:0008150	Biological Process	GO:0008152	metabolic process	48	Glyma.07G090200,Glyma.07G090900,Glyma.07G091100,Glyma.07G091400,Glyma.07G091500,Glyma.07G091600,Glyma.07G091900,Glyma.07G092000,Glyma.07G092300,Glyma.07G092700,Glyma.07G092800,Glyma.07G092900,Glyma.07G093000,Glyma.07G093100,Glyma.07G093200,Glyma.07G093900,Glyma.07G094100,Glyma.07G094200,Glyma.07G094500,Glyma.07G094700,Glyma.07G094800,Glyma.07G095000,Glyma.07G095100,Glyma.07G095200,Glyma.07G095400…
GO:0008150	Biological Process	GO:0044699	single-organism process	37	Glyma.07G090200,Glyma.07G090300,Glyma.07G090600,Glyma.07G091000,Glyma.07G091600,Glyma.07G091700,Glyma.07G092000,Glyma.07G092300,Glyma.07G093100,Glyma.07G093200,Glyma.07G093500,Glyma.07G093700,Glyma.07G093900,Glyma.07G094800,Glyma.07G095900,Glyma.07G096100,Glyma.07G096300,Glyma.07G096500,Glyma.07G096600,Glyma.07G096700,Glyma.07G096800,Glyma.07G096900,Glyma.07G097000,Glyma.07G098400,Glyma.07G098500…
GO:0008150	Biological Process	GO:0050896	response to stimulus	27	Glyma.07G090200,Glyma.07G090300,Glyma.07G091600,Glyma.07G092300,Glyma.07G093200,Glyma.07G093500,Glyma.07G093700,Glyma.07G093900,Glyma.07G094800,Glyma.07G095500,Glyma.07G095800,Glyma.07G095900,Glyma.07G096100,Glyma.07G096300,Glyma.07G096500,Glyma.07G096600,Glyma.07G096700,Glyma.07G096800,Glyma.07G096900,Glyma.07G097000,Glyma.07G099100,Glyma.07G099900,Glyma.07G100000,Glyma.07G100100,Glyma.07G100400…
GO:0008150	Biological Process	GO:0065007	biological regulation	26	Glyma.07G090200,Glyma.07G090900,Glyma.07G091100,Glyma.07G091400,Glyma.07G091600,Glyma.07G092000,Glyma.07G092700,Glyma.07G092800,Glyma.07G093200,Glyma.07G093900,Glyma.07G094800,Glyma.07G095500,Glyma.07G095800,Glyma.07G095900,Glyma.07G096100,Glyma.07G096300,Glyma.07G096700,Glyma.07G096800,Glyma.07G096900,Glyma.07G097000,Glyma.07G098400,Glyma.07G099100,Glyma.07G100200,Glyma.07G100400,Glyma.07G100700…
GO:0008150	Biological Process	GO:0050789	regulation of biological process	24	Glyma.07G090200,Glyma.07G090900,Glyma.07G091100,Glyma.07G091400,Glyma.07G091600,Glyma.07G092000,Glyma.07G092700,Glyma.07G092800,Glyma.07G093200,Glyma.07G093900,Glyma.07G094800,Glyma.07G095900,Glyma.07G096100,Glyma.07G096300,Glyma.07G096700,Glyma.07G096800,Glyma.07G096900,Glyma.07G097000,Glyma.07G098400,Glyma.07G099100,Glyma.07G100200,Glyma.07G100400,Glyma.07G100700,Glyma.07G100800
GO:0008150	Biological Process	GO:0051179	localization	16	Glyma.07G090200,Glyma.07G090300,Glyma.07G090600,Glyma.07G091000,Glyma.07G092300,Glyma.07G093100,Glyma.07G093500,Glyma.07G093900,Glyma.07G096700,Glyma.07G096800,Glyma.07G096900,Glyma.07G097000,Glyma.07G098500,Glyma.07G099900,Glyma.07G100000,Glyma.07G100100
GO:0008150	Biological Process	GO:0071840	cellular component organization or biogenesis	13	Glyma.07G090200,Glyma.07G091000,Glyma.07G092300,Glyma.07G092900,Glyma.07G093900,Glyma.07G096500,Glyma.07G096700,Glyma.07G096800,Glyma.07G096900,Glyma.07G097000,Glyma.07G098400,Glyma.07G099100,Glyma.07G100800
GO:0008150	Biological Process	GO:0032502	developmental process	12	Glyma.07G090200,Glyma.07G092000,Glyma.07G092300,Glyma.07G093200,Glyma.07G093700,Glyma.07G096500,Glyma.07G098400,Glyma.07G099100,Glyma.07G099500,Glyma.07G100200,Glyma.07G100400,Glyma.07G100800
GO:0008150	Biological Process	GO:0002376	immune system process	11	Glyma.07G091600,Glyma.07G093900,Glyma.07G094800,Glyma.07G095900,Glyma.07G096100,Glyma.07G096300,Glyma.07G096700,Glyma.07G096800,Glyma.07G096900,Glyma.07G097000,Glyma.07G099100
GO:0008150	Biological Process	GO:0023052	signaling	11	Glyma.07G091600,Glyma.07G093900,Glyma.07G094800,Glyma.07G095900,Glyma.07G096100,Glyma.07G096300,Glyma.07G096800,Glyma.07G096900,Glyma.07G097000,Glyma.07G099100,Glyma.07G100400
GO:0008150	Biological Process	GO:0051704	multi-organism process	11	Glyma.07G091600,Glyma.07G093900,Glyma.07G095500,Glyma.07G095800,Glyma.07G096800,Glyma.07G096900,Glyma.07G097000,Glyma.07G099100,Glyma.07G099900,Glyma.07G100000,Glyma.07G100100
GO:0008150	Biological Process	GO:0032501	multicellular organismal process	11	Glyma.07G092000,Glyma.07G092300,Glyma.07G093200,Glyma.07G093700,Glyma.07G096500,Glyma.07G098400,Glyma.07G099100,Glyma.07G099500,Glyma.07G100200,Glyma.07G100400,Glyma.07G100800
GO:0008150	Biological Process	GO:0048519	negative regulation of biological process	7	Glyma.07G093200,Glyma.07G093900,Glyma.07G096800,Glyma.07G096900,Glyma.07G097000,Glyma.07G099100,Glyma.07G100200
GO:0008150	Biological Process	GO:0022414	reproductive process	5	Glyma.07G092300,Glyma.07G093700,Glyma.07G098400,Glyma.07G099100,Glyma.07G100400
GO:0008150	Biological Process	GO:0000003	reproduction	5	Glyma.07G092300,Glyma.07G093700,Glyma.07G098400,Glyma.07G099100,Glyma.07G100400
GO:0008150	Biological Process	GO:0048518	positive regulation of biological process	3	Glyma.07G096700,Glyma.07G098400,Glyma.07G099100
GO:0008150	Biological Process	GO:0040007	growth	2	Glyma.07G090200,Glyma.07G099500
GO:0003674	Molecular Function	GO:0005488	binding	120	Glyma.20G055900,Glyma.20G056700,Glyma.20G058000,Glyma.20G059100,Glyma.20G059300,Glyma.20G060400,Glyma.20G061300,Glyma.20G062000,Glyma.20G062300,Glyma.20G062400,Glyma.20G062800,Glyma.20G063900,Glyma.20G064300,Glyma.20G064600,Glyma.20G064800,Glyma.20G065000,Glyma.20G065100,Glyma.20G065200,Glyma.20G065700,Glyma.20G065900,Glyma.20G066300,Glyma.20G066600,Glyma.20G066900,Glyma.20G067100,Glyma.20G067400…
GO:0003674	Molecular Function	GO:0003824	catalytic activity	98	Glyma.20G055900,Glyma.20G056000,Glyma.20G056200,Glyma.20G056400,Glyma.20G057200,Glyma.20G057500,Glyma.20G057600,Glyma.20G057700,Glyma.20G057800,Glyma.20G058000,Glyma.20G058700,Glyma.20G058800,Glyma.20G059200,Glyma.20G060100,Glyma.20G060300,Glyma.20G061100,Glyma.20G062000,Glyma.20G062400,Glyma.20G063600,Glyma.20G064000,Glyma.20G064300,Glyma.20G064400,Glyma.20G065000,Glyma.20G065100,Glyma.20G065300…
GO:0003674	Molecular Function	GO:0001071	nucleic acid binding transcription factor activity	19	Glyma.20G060400,Glyma.20G062300,Glyma.20G068700,Glyma.20G068900,Glyma.20G069800,Glyma.20G070000,Glyma.20G070100,Glyma.20G070300,Glyma.20G075300,Glyma.20G075400,Glyma.20G075600,Glyma.20G075800,Glyma.20G082300,Glyma.20G083900,Glyma.20G085200,Glyma.20G088600,Glyma.20G090700,Glyma.20G091200,Glyma.20G096100
GO:0003674	Molecular Function	GO:0005215	transporter activity	17	Glyma.20G056900,Glyma.20G063100,Glyma.20G063200,Glyma.20G064200,Glyma.20G066500,Glyma.20G066600,Glyma.20G067300,Glyma.20G068300,Glyma.20G077200,Glyma.20G082700,Glyma.20G083100,Glyma.20G087600,Glyma.20G089500,Glyma.20G090400,Glyma.20G093400,Glyma.20G094300,Glyma.20G094400
GO:0003674	Molecular Function	GO:0009055	electron carrier activity	6	Glyma.20G065000,Glyma.20G065100,Glyma.20G067400,Glyma.20G077900,Glyma.20G085900,Glyma.20G093500
GO:0003674	Molecular Function	GO:0004871	signal transducer activity	4	Glyma.20G066000,Glyma.20G072100,Glyma.20G087000,Glyma.20G090000
GO:0003674	Molecular Function	GO:0005198	structural molecule activity	4	Glyma.20G058200,Glyma.20G083300,Glyma.20G085400,Glyma.20G086100
GO:0003674	Molecular Function	GO:0060089	molecular transducer activity	2	Glyma.20G087000,Glyma.20G090000
GO:0003674	Molecular Function	GO:0098772	molecular function regulator	2	Glyma.20G075700,Glyma.20G094200
GO:0003674	Molecular Function	GO:0000988	transcription factor activity, protein binding	1	Glyma.20G062300
GO:0003674	Molecular Function	GO:0045735	nutrient reservoir activity	1	Glyma.20G090200
GO:0005575	Cellular Component	GO:0005623	cell	270	Glyma.20G055900,Glyma.20G056000,Glyma.20G056100,Glyma.20G056400,Glyma.20G056500,Glyma.20G056600,Glyma.20G056700,Glyma.20G056900,Glyma.20G057100,Glyma.20G057200,Glyma.20G057500,Glyma.20G057600,Glyma.20G057900,Glyma.20G058000,Glyma.20G058100,Glyma.20G058200,Glyma.20G058300,Glyma.20G058400,Glyma.20G058500,Glyma.20G058800,Glyma.20G059000,Glyma.20G059100,Glyma.20G059200,Glyma.20G059300,Glyma.20G060000…
GO:0005575	Cellular Component	GO:0044464	cell part	270	Glyma.20G055900,Glyma.20G056000,Glyma.20G056100,Glyma.20G056400,Glyma.20G056500,Glyma.20G056600,Glyma.20G056700,Glyma.20G056900,Glyma.20G057100,Glyma.20G057200,Glyma.20G057500,Glyma.20G057600,Glyma.20G057900,Glyma.20G058000,Glyma.20G058100,Glyma.20G058200,Glyma.20G058300,Glyma.20G058400,Glyma.20G058500,Glyma.20G058800,Glyma.20G059000,Glyma.20G059100,Glyma.20G059200,Glyma.20G059300,Glyma.20G060000…
GO:0005575	Cellular Component	GO:0043226	organelle	221	Glyma.20G055900,Glyma.20G056000,Glyma.20G056100,Glyma.20G056400,Glyma.20G056500,Glyma.20G056600,Glyma.20G056700,Glyma.20G057200,Glyma.20G057500,Glyma.20G057600,Glyma.20G057900,Glyma.20G058000,Glyma.20G058100,Glyma.20G058200,Glyma.20G058300,Glyma.20G058400,Glyma.20G058500,Glyma.20G058800,Glyma.20G059000,Glyma.20G059100,Glyma.20G059300,Glyma.20G060000,Glyma.20G060100,Glyma.20G060300,Glyma.20G060400…
GO:0005575	Cellular Component	GO:0016020	membrane	74	Glyma.20G055900,Glyma.20G056900,Glyma.20G057600,Glyma.20G057900,Glyma.20G058000,Glyma.20G058100,Glyma.20G059000,Glyma.20G061100,Glyma.20G063100,Glyma.20G063200,Glyma.20G063300,Glyma.20G064200,Glyma.20G065300,Glyma.20G065400,Glyma.20G065900,Glyma.20G066500,Glyma.20G066800,Glyma.20G066900,Glyma.20G067300,Glyma.20G067400,Glyma.20G067600,Glyma.20G068300,Glyma.20G068800,Glyma.20G070700,Glyma.20G072100…
GO:0005575	Cellular Component	GO:0044422	organelle part	49	Glyma.20G055900,Glyma.20G056700,Glyma.20G057200,Glyma.20G057900,Glyma.20G058000,Glyma.20G058100,Glyma.20G058200,Glyma.20G059000,Glyma.20G060100,Glyma.20G060300,Glyma.20G063200,Glyma.20G065400,Glyma.20G065700,Glyma.20G065900,Glyma.20G070600,Glyma.20G072000,Glyma.20G073400,Glyma.20G073500,Glyma.20G073800,Glyma.20G073900,Glyma.20G074700,Glyma.20G075100,Glyma.20G075500,Glyma.20G075900,Glyma.20G076000…
GO:0005575	Cellular Component	GO:0005576	extracellular region	27	Glyma.20G055900,Glyma.20G056200,Glyma.20G058700,Glyma.20G063300,Glyma.20G064000,Glyma.20G065200,Glyma.20G066000,Glyma.20G066200,Glyma.20G067800,Glyma.20G071400,Glyma.20G072300,Glyma.20G072600,Glyma.20G072700,Glyma.20G072900,Glyma.20G077300,Glyma.20G077600,Glyma.20G081400,Glyma.20G081500,Glyma.20G083000,Glyma.20G085600,Glyma.20G086800,Glyma.20G089100,Glyma.20G089700,Glyma.20G090200,Glyma.20G090500…
GO:0005575	Cellular Component	GO:0032991	macromolecular complex	24	Glyma.20G056700,Glyma.20G057200,Glyma.20G058200,Glyma.20G062800,Glyma.20G063200,Glyma.20G064300,Glyma.20G065700,Glyma.20G067100,Glyma.20G072600,Glyma.20G072700,Glyma.20G072900,Glyma.20G073400,Glyma.20G073500,Glyma.20G073800,Glyma.20G079300,Glyma.20G079400,Glyma.20G080900,Glyma.20G083300,Glyma.20G083800,Glyma.20G084000,Glyma.20G084500,Glyma.20G085400,Glyma.20G086100,Glyma.20G093400
GO:0005575	Cellular Component	GO:0055044	symplast	21	Glyma.20G055900,Glyma.20G056900,Glyma.20G059000,Glyma.20G063600,Glyma.20G064400,Glyma.20G070500,Glyma.20G071000,Glyma.20G071200,Glyma.20G071600,Glyma.20G072600,Glyma.20G072700,Glyma.20G072900,Glyma.20G073900,Glyma.20G074900,Glyma.20G077200,Glyma.20G083000,Glyma.20G083300,Glyma.20G084100,Glyma.20G085500,Glyma.20G092000,Glyma.20G095000
GO:0005575	Cellular Component	GO:0030054	cell junction	21	Glyma.20G055900,Glyma.20G056900,Glyma.20G059000,Glyma.20G063600,Glyma.20G064400,Glyma.20G070500,Glyma.20G071000,Glyma.20G071200,Glyma.20G071600,Glyma.20G072600,Glyma.20G072700,Glyma.20G072900,Glyma.20G073900,Glyma.20G074900,Glyma.20G077200,Glyma.20G083000,Glyma.20G083300,Glyma.20G084100,Glyma.20G085500,Glyma.20G092000,Glyma.20G095000
GO:0005575	Cellular Component	GO:0044425	membrane part	18	Glyma.20G058000,Glyma.20G059000,Glyma.20G063100,Glyma.20G063200,Glyma.20G064200,Glyma.20G065400,Glyma.20G066500,Glyma.20G067400,Glyma.20G076200,Glyma.20G077900,Glyma.20G079400,Glyma.20G080200,Glyma.20G080900,Glyma.20G082700,Glyma.20G087000,Glyma.20G091300,Glyma.20G093400,Glyma.20G094600
GO:0005575	Cellular Component	GO:0031974	membrane-enclosed lumen	11	Glyma.20G065700,Glyma.20G070600,Glyma.20G073400,Glyma.20G073500,Glyma.20G073900,Glyma.20G075100,Glyma.20G077000,Glyma.20G079300,Glyma.20G083300,Glyma.20G084000,Glyma.20G090000
GO:0005575	Cellular Component	GO:0044421	extracellular region part	3	Glyma.20G072600,Glyma.20G072700,Glyma.20G072900
GO:0008150	Biological Process	GO:0009987	cellular process	160	Glyma.20G055900,Glyma.20G056700,Glyma.20G056900,Glyma.20G057200,Glyma.20G057600,Glyma.20G057700,Glyma.20G057800,Glyma.20G058000,Glyma.20G058100,Glyma.20G058200,Glyma.20G058800,Glyma.20G059100,Glyma.20G059200,Glyma.20G060100,Glyma.20G060300,Glyma.20G060400,Glyma.20G061300,Glyma.20G062300,Glyma.20G062400,Glyma.20G062500,Glyma.20G063100,Glyma.20G063200,Glyma.20G063300,Glyma.20G063600,Glyma.20G063900…
GO:0008150	Biological Process	GO:0044699	single-organism process	155	Glyma.20G055900,Glyma.20G056000,Glyma.20G056900,Glyma.20G057100,Glyma.20G057200,Glyma.20G057600,Glyma.20G057700,Glyma.20G057800,Glyma.20G057900,Glyma.20G058000,Glyma.20G058100,Glyma.20G058300,Glyma.20G058400,Glyma.20G058700,Glyma.20G058800,Glyma.20G059100,Glyma.20G059200,Glyma.20G059300,Glyma.20G060100,Glyma.20G060300,Glyma.20G060400,Glyma.20G061200,Glyma.20G061300,Glyma.20G061600,Glyma.20G062300…
GO:0008150	Biological Process	GO:0008152	metabolic process	153	Glyma.20G055900,Glyma.20G056000,Glyma.20G056200,Glyma.20G057200,Glyma.20G057500,Glyma.20G057600,Glyma.20G058000,Glyma.20G058100,Glyma.20G058200,Glyma.20G058700,Glyma.20G058800,Glyma.20G059100,Glyma.20G059200,Glyma.20G060100,Glyma.20G060300,Glyma.20G060400,Glyma.20G061100,Glyma.20G062300,Glyma.20G062400,Glyma.20G063200,Glyma.20G063300,Glyma.20G063600,Glyma.20G063900,Glyma.20G064000,Glyma.20G064300…
GO:0008150	Biological Process	GO:0050896	response to stimulus	90	Glyma.20G055900,Glyma.20G057200,Glyma.20G058000,Glyma.20G060400,Glyma.20G061300,Glyma.20G062000,Glyma.20G062300,Glyma.20G062500,Glyma.20G063100,Glyma.20G063600,Glyma.20G063900,Glyma.20G064400,Glyma.20G064500,Glyma.20G065200,Glyma.20G065700,Glyma.20G065900,Glyma.20G066100,Glyma.20G066200,Glyma.20G066600,Glyma.20G066900,Glyma.20G067100,Glyma.20G068300,Glyma.20G068500,Glyma.20G068900,Glyma.20G069300…
GO:0008150	Biological Process	GO:0065007	biological regulation	68	Glyma.20G058000,Glyma.20G058100,Glyma.20G059100,Glyma.20G060400,Glyma.20G061300,Glyma.20G062300,Glyma.20G062500,Glyma.20G063300,Glyma.20G063600,Glyma.20G063900,Glyma.20G064400,Glyma.20G064500,Glyma.20G065000,Glyma.20G065100,Glyma.20G065200,Glyma.20G065700,Glyma.20G066100,Glyma.20G066900,Glyma.20G068700,Glyma.20G068900,Glyma.20G069300,Glyma.20G069700,Glyma.20G069800,Glyma.20G070000,Glyma.20G070100…
GO:0008150	Biological Process	GO:0032502	developmental process	60	Glyma.20G057100,Glyma.20G057700,Glyma.20G057800,Glyma.20G058100,Glyma.20G058300,Glyma.20G058400,Glyma.20G059100,Glyma.20G059300,Glyma.20G060400,Glyma.20G061200,Glyma.20G061600,Glyma.20G063600,Glyma.20G064300,Glyma.20G064400,Glyma.20G065400,Glyma.20G065700,Glyma.20G066900,Glyma.20G067100,Glyma.20G068300,Glyma.20G069300,Glyma.20G069700,Glyma.20G069800,Glyma.20G070300,Glyma.20G070400,Glyma.20G072600…
GO:0008150	Biological Process	GO:0050789	regulation of biological process	59	Glyma.20G058000,Glyma.20G058100,Glyma.20G059100,Glyma.20G060400,Glyma.20G061300,Glyma.20G062300,Glyma.20G062500,Glyma.20G063600,Glyma.20G063900,Glyma.20G064400,Glyma.20G064500,Glyma.20G065200,Glyma.20G065700,Glyma.20G066100,Glyma.20G066900,Glyma.20G068700,Glyma.20G068900,Glyma.20G069300,Glyma.20G069700,Glyma.20G069800,Glyma.20G070000,Glyma.20G070100,Glyma.20G070300,Glyma.20G070800,Glyma.20G072300…
GO:0008150	Biological Process	GO:0032501	multicellular organismal process	56	Glyma.20G057100,Glyma.20G057700,Glyma.20G057800,Glyma.20G058100,Glyma.20G058300,Glyma.20G058400,Glyma.20G059100,Glyma.20G059300,Glyma.20G060400,Glyma.20G061200,Glyma.20G061600,Glyma.20G063600,Glyma.20G064300,Glyma.20G064400,Glyma.20G065400,Glyma.20G065700,Glyma.20G066900,Glyma.20G067100,Glyma.20G068300,Glyma.20G069300,Glyma.20G069700,Glyma.20G069800,Glyma.20G070300,Glyma.20G070400,Glyma.20G072600…
GO:0008150	Biological Process	GO:0071840	cellular component organization or biogenesis	53	Glyma.20G056700,Glyma.20G057700,Glyma.20G057800,Glyma.20G058000,Glyma.20G058100,Glyma.20G062300,Glyma.20G063600,Glyma.20G063900,Glyma.20G064300,Glyma.20G064400,Glyma.20G064500,Glyma.20G065700,Glyma.20G066100,Glyma.20G066600,Glyma.20G067100,Glyma.20G068500,Glyma.20G069300,Glyma.20G069700,Glyma.20G069800,Glyma.20G070600,Glyma.20G072300,Glyma.20G072500,Glyma.20G072600,Glyma.20G072700,Glyma.20G072900…
GO:0008150	Biological Process	GO:0022414	reproductive process	46	Glyma.20G057100,Glyma.20G057700,Glyma.20G057800,Glyma.20G058300,Glyma.20G058400,Glyma.20G059100,Glyma.20G060400,Glyma.20G061200,Glyma.20G061600,Glyma.20G063600,Glyma.20G064300,Glyma.20G064400,Glyma.20G065400,Glyma.20G065700,Glyma.20G066900,Glyma.20G067100,Glyma.20G068300,Glyma.20G069300,Glyma.20G069700,Glyma.20G069800,Glyma.20G070300,Glyma.20G070400,Glyma.20G072600,Glyma.20G072700,Glyma.20G072900…
GO:0008150	Biological Process	GO:0000003	reproduction	46	Glyma.20G057100,Glyma.20G057700,Glyma.20G057800,Glyma.20G058300,Glyma.20G058400,Glyma.20G059100,Glyma.20G060400,Glyma.20G061200,Glyma.20G061600,Glyma.20G063600,Glyma.20G064300,Glyma.20G064400,Glyma.20G065400,Glyma.20G065700,Glyma.20G066900,Glyma.20G067100,Glyma.20G068300,Glyma.20G069300,Glyma.20G069700,Glyma.20G069800,Glyma.20G070300,Glyma.20G070400,Glyma.20G072600,Glyma.20G072700,Glyma.20G072900…
GO:0008150	Biological Process	GO:0051179	localization	41	Glyma.20G056900,Glyma.20G057900,Glyma.20G058000,Glyma.20G058800,Glyma.20G059100,Glyma.20G062400,Glyma.20G062700,Glyma.20G063100,Glyma.20G063200,Glyma.20G064200,Glyma.20G064500,Glyma.20G065700,Glyma.20G065900,Glyma.20G066100,Glyma.20G066600,Glyma.20G066900,Glyma.20G067300,Glyma.20G068300,Glyma.20G070600,Glyma.20G072300,Glyma.20G072600,Glyma.20G072700,Glyma.20G072900,Glyma.20G074400,Glyma.20G076200…
GO:0008150	Biological Process	GO:0051704	multi-organism process	29	Glyma.20G059100,Glyma.20G063900,Glyma.20G064300,Glyma.20G064500,Glyma.20G065400,Glyma.20G065700,Glyma.20G065900,Glyma.20G066100,Glyma.20G066200,Glyma.20G066600,Glyma.20G067100,Glyma.20G070800,Glyma.20G074400,Glyma.20G074900,Glyma.20G077800,Glyma.20G077900,Glyma.20G078300,Glyma.20G080700,Glyma.20G081400,Glyma.20G083000,Glyma.20G084500,Glyma.20G085100,Glyma.20G085800,Glyma.20G086400,Glyma.20G087200…
GO:0008150	Biological Process	GO:0023052	signaling	22	Glyma.20G061300,Glyma.20G062500,Glyma.20G064500,Glyma.20G065700,Glyma.20G066000,Glyma.20G066100,Glyma.20G070000,Glyma.20G070100,Glyma.20G070300,Glyma.20G072300,Glyma.20G074900,Glyma.20G075300,Glyma.20G075400,Glyma.20G075600,Glyma.20G075800,Glyma.20G076700,Glyma.20G077000,Glyma.20G080700,Glyma.20G087000,Glyma.20G090000,Glyma.20G091200,Glyma.20G094200
GO:0008150	Biological Process	GO:0048519	negative regulation of biological process	21	Glyma.20G058000,Glyma.20G060400,Glyma.20G062300,Glyma.20G063900,Glyma.20G064500,Glyma.20G065200,Glyma.20G066100,Glyma.20G069300,Glyma.20G069700,Glyma.20G069800,Glyma.20G070800,Glyma.20G073400,Glyma.20G073500,Glyma.20G073900,Glyma.20G075700,Glyma.20G078300,Glyma.20G081100,Glyma.20G085800,Glyma.20G086800,Glyma.20G087000,Glyma.20G090000
GO:0008150	Biological Process	GO:0048518	positive regulation of biological process	15	Glyma.20G058100,Glyma.20G062300,Glyma.20G063600,Glyma.20G064400,Glyma.20G065700,Glyma.20G066900,Glyma.20G069300,Glyma.20G073400,Glyma.20G073500,Glyma.20G074000,Glyma.20G076700,Glyma.20G077000,Glyma.20G079600,Glyma.20G091200,Glyma.20G093400
GO:0008150	Biological Process	GO:0040007	growth	8	Glyma.20G072600,Glyma.20G072700,Glyma.20G072900,Glyma.20G085100,Glyma.20G085500,Glyma.20G086400,Glyma.20G089100,Glyma.20G094600
GO:0008150	Biological Process	GO:0002376	immune system process	8	Glyma.20G063900,Glyma.20G064500,Glyma.20G065900,Glyma.20G066100,Glyma.20G070000,Glyma.20G074900,Glyma.20G078300,Glyma.20G085800
GO:0008150	Biological Process	GO:0048511	rhythmic process	3	Glyma.20G060400,Glyma.20G090000,Glyma.20G091200
GO:0008150	Biological Process	GO:0040011	locomotion	2	Glyma.20G059100,Glyma.20G083000

## Sheet: Table S4
Table S4. Significant SNV mutants and mutant genes between Guizao1 and B13 in three main effect QTLs.
Chromosomes	Loci	REF	ALT	Guizao1	B13	region	change
Chr03	42883512	C	T	C	T	upstream	gene:Glyma.03G226600,gene:Glyma.03G226700(dist=950)
Chr03	42916031	C	T	C	T	intergenic	gene:Glyma.03G227200(dist=3307),gene:Glyma.03G227300(dist=2740)
Chr03	42929655	T	C	C	T	intergenic	gene:Glyma.03G227400(dist=2022),gene:Glyma.03G227500(dist=7145)
Chr03	42929713	A	G	G	A	intergenic	gene:Glyma.03G227400(dist=2080),gene:Glyma.03G227500(dist=7087)
Chr03	42929766	T	G	G	T	intergenic	gene:Glyma.03G227400(dist=2133),gene:Glyma.03G227500(dist=7034)
Chr03	42930475	T	A	A	T	intergenic	gene:Glyma.03G227400(dist=2842),gene:Glyma.03G227500(dist=6325)
Chr03	42930476	T	A	A	T	intergenic	gene:Glyma.03G227400(dist=2843),gene:Glyma.03G227500(dist=6324)
Chr03	42930974	A	G	G	A	intergenic	gene:Glyma.03G227400(dist=3341),gene:Glyma.03G227500(dist=5826)
Chr03	42931368	A	C	C	A	intergenic	gene:Glyma.03G227400(dist=3735),gene:Glyma.03G227500(dist=5432)
Chr03	42931479	G	C	C	G	intergenic	gene:Glyma.03G227400(dist=3846),gene:Glyma.03G227500(dist=5321)
Chr03	42931663	G	C	C	G	intergenic	gene:Glyma.03G227400(dist=4030),gene:Glyma.03G227500(dist=5137)
Chr03	42931862	C	T	T	C	intergenic	gene:Glyma.03G227400(dist=4229),gene:Glyma.03G227500(dist=4938)
Chr03	42932983	A	G	G	A	intergenic	gene:Glyma.03G227400(dist=5350),gene:Glyma.03G227500(dist=3817)
Chr03	42933725	T	C	C	T	intergenic	gene:Glyma.03G227400(dist=6092),gene:Glyma.03G227500(dist=3075)
Chr03	42935532	T	G	G	T	intergenic	gene:Glyma.03G227400(dist=7899),gene:Glyma.03G227500(dist=1268)
Chr03	42936521	A	G	G	A	upstream	gene:Glyma.03G227500(dist=279)
Chr03	42939603	T	A,C	C	T	intronic	gene:Glyma.03G227500
Chr03	42941040	T	C	C	T	UTR3	gene:Glyma.03G227500(transcript:KRH68384:c.*221T>C,transcript:KRH68386:c.*221T>C,transcript:KRH68385:c.*221T>C)
Chr03	42941096	G	A	A	G	UTR3	gene:Glyma.03G227500(transcript:KRH68384:c.*277G>A,transcript:KRH68386:c.*277G>A,transcript:KRH68385:c.*277G>A)
Chr03	42941487	T	A	A	T	downstream	gene:Glyma.03G227500(dist=288)
Chr03	42942579	C	A	A	C	intergenic	gene:Glyma.03G227500(dist=1380),gene:Glyma.03G227600(dist=3045)
Chr03	42943185	T	A	A	T	intergenic	gene:Glyma.03G227500(dist=1986),gene:Glyma.03G227600(dist=2439)
Chr03	42943545	C	A	A	C	intergenic	gene:Glyma.03G227500(dist=2346),gene:Glyma.03G227600(dist=2079)
Chr03	42943589	C	T	T	C	intergenic	gene:Glyma.03G227500(dist=2390),gene:Glyma.03G227600(dist=2035)
Chr03	42943816	A	G	G	A	intergenic	gene:Glyma.03G227500(dist=2617),gene:Glyma.03G227600(dist=1808)
Chr03	42944026	C	T	T	C	intergenic	gene:Glyma.03G227500(dist=2827),gene:Glyma.03G227600(dist=1598)
Chr03	42944155	G	A	A	G	intergenic	gene:Glyma.03G227500(dist=2956),gene:Glyma.03G227600(dist=1469)
Chr03	42944249	A	C	C	A	intergenic	gene:Glyma.03G227500(dist=3050),gene:Glyma.03G227600(dist=1375)
Chr03	42944314	C	T	T	C	intergenic	gene:Glyma.03G227500(dist=3115),gene:Glyma.03G227600(dist=1310)
Chr03	42944485	G	C	C	G	intergenic	gene:Glyma.03G227500(dist=3286),gene:Glyma.03G227600(dist=1139)
Chr03	42944649	A	G	G	A	upstream	gene:Glyma.03G227600(dist=975)
Chr03	42944714	A	G	G	A	upstream	gene:Glyma.03G227600(dist=910)
Chr03	42945114	C	T	T	C	upstream	gene:Glyma.03G227600(dist=510)
Chr03	42945361	G	A	A	G	upstream	gene:Glyma.03G227600(dist=263)
Chr03	42945368	G	T	T	G	upstream	gene:Glyma.03G227600(dist=256)
Chr03	42945416	A	G	G	A	upstream	gene:Glyma.03G227600(dist=208)
Chr03	42945515	A	G	G	A	upstream	gene:Glyma.03G227600(dist=109)
Chr03	42945549	C	T	T	C	upstream	gene:Glyma.03G227600(dist=75)
Chr03	42946189	G	A	A	G	intronic	gene:Glyma.03G227600
Chr03	42946452	C	A	A	C	intronic	gene:Glyma.03G227600
Chr03	42946540	G	A	A	G	intronic	gene:Glyma.03G227600
Chr03	42946583	A	G	G	A	intronic	gene:Glyma.03G227600
Chr03	42950676	G	A	A	G	UTR3	gene:Glyma.03G227600(transcript:KRH68387:c.*323G>A)
Chr03	42950804	A	T	T	A	UTR3	gene:Glyma.03G227600(transcript:KRH68387:c.*451A>T)
Chr03	42950885	G	A	A	G	UTR3	gene:Glyma.03G227600(transcript:KRH68387:c.*532G>A)
Chr03	42951237	C	G	G	C	downstream	gene:Glyma.03G227600(dist=348)
Chr03	42951874	A	G	G	A	downstream	gene:Glyma.03G227600(dist=985)
Chr03	42951886	A	G	G	A	downstream	gene:Glyma.03G227600(dist=997)
Chr03	42952575	T	C	C	T	intergenic	gene:Glyma.03G227600(dist=1686),gene:Glyma.03G227700(dist=8708)
Chr03	42952581	A	G	G	A	intergenic	gene:Glyma.03G227600(dist=1692),gene:Glyma.03G227700(dist=8702)
Chr03	42952742	G	T	T	G	intergenic	gene:Glyma.03G227600(dist=1853),gene:Glyma.03G227700(dist=8541)
Chr03	42953384	T	C	C	T	intergenic	gene:Glyma.03G227600(dist=2495),gene:Glyma.03G227700(dist=7899)
Chr03	42955655	C	T	T	C	intergenic	gene:Glyma.03G227600(dist=4766),gene:Glyma.03G227700(dist=5628)
Chr03	42955978	C	A	A	C	intergenic	gene:Glyma.03G227600(dist=5089),gene:Glyma.03G227700(dist=5305)
Chr03	42956305	C	A	A	C	intergenic	gene:Glyma.03G227600(dist=5416),gene:Glyma.03G227700(dist=4978)
Chr03	42960045	C	T	T	C	intergenic	gene:Glyma.03G227600(dist=9156),gene:Glyma.03G227700(dist=1238)
Chr03	42960050	T	C	C	T	intergenic	gene:Glyma.03G227600(dist=9161),gene:Glyma.03G227700(dist=1233)
Chr03	42960098	T	G	G	T	intergenic	gene:Glyma.03G227600(dist=9209),gene:Glyma.03G227700(dist=1185)
Chr03	42960118	A	G	G	A	intergenic	gene:Glyma.03G227600(dist=9229),gene:Glyma.03G227700(dist=1165)
Chr03	42960324	C	T	T	C	downstream	gene:Glyma.03G227700(dist=959)
Chr03	42960406	A	G	G	A	downstream	gene:Glyma.03G227700(dist=877)
Chr03	42960424	T	C	C	T	downstream	gene:Glyma.03G227700(dist=859)
Chr03	42960431	T	C	C	T	downstream	gene:Glyma.03G227700(dist=852)
Chr03	42960596	G	A	A	G	downstream	gene:Glyma.03G227700(dist=687)
Chr03	42960846	T	C	C	T	downstream	gene:Glyma.03G227700(dist=437)
Chr03	42961129	C	A,G	A	C	downstream	gene:Glyma.03G227700(dist=154)
Chr03	42961170	A	G	G	A	downstream	gene:Glyma.03G227700(dist=113)
Chr03	42961326	T	A	A	T	UTR3	gene:Glyma.03G227700(transcript:KRH68389:c.*1320A>T)
Chr03	42962290	C	A	A	C	UTR3	gene:Glyma.03G227700(transcript:KRH68389:c.*356G>T)
Chr03	42962423	T	C	C	T	UTR3	gene:Glyma.03G227700(transcript:KRH68389:c.*223A>G,transcript:KRH68388:c.*223A>G)
Chr03	42963333	A	G	G	A	exonic synonymous SNV	gene:Glyma.03G227700:transcript:KRH68389:exon3:c.T570C:p.S190S,gene:Glyma.03G227700:transcript:KRH68388:exon3:c.T570C:p.S190S,
Chr03	42963950	A	G	G	A	intronic	gene:Glyma.03G227700
Chr03	42963992	T	C	C	T	intronic	gene:Glyma.03G227700
Chr03	42964198	G	A	A	G	UTR5	gene:Glyma.03G227700(transcript:KRH68389:c.-1C>T,transcript:KRH68388:c.-1C>T)
Chr03	42965064	A	C	C	A	upstream	gene:Glyma.03G227700(dist=698)
Chr03	42972408	C	T	T	C	intergenic	gene:Glyma.03G227700(dist=8042),gene:Glyma.03G227800(dist=7819)
Chr03	42972475	C	T	T	C	intergenic	gene:Glyma.03G227700(dist=8109),gene:Glyma.03G227800(dist=7752)
Chr03	42972746	G	A	A	G	intergenic	gene:Glyma.03G227700(dist=8380),gene:Glyma.03G227800(dist=7481)
Chr03	42972831	C	T	T	C	intergenic	gene:Glyma.03G227700(dist=8465),gene:Glyma.03G227800(dist=7396)
Chr03	42973435	A	T	T	A	intergenic	gene:Glyma.03G227700(dist=9069),gene:Glyma.03G227800(dist=6792)
Chr03	42973867	G	A	A	G	intergenic	gene:Glyma.03G227700(dist=9501),gene:Glyma.03G227800(dist=6360)
Chr03	42974273	C	T	T	C	intergenic	gene:Glyma.03G227700(dist=9907),gene:Glyma.03G227800(dist=5954)
Chr03	42974759	T	A	A	T	intergenic	gene:Glyma.03G227700(dist=10393),gene:Glyma.03G227800(dist=5468)
Chr03	42974969	A	G	G	A	intergenic	gene:Glyma.03G227700(dist=10603),gene:Glyma.03G227800(dist=5258)
Chr03	42975324	C	A	A	C	intergenic	gene:Glyma.03G227700(dist=10958),gene:Glyma.03G227800(dist=4903)
Chr03	42976134	C	T	T	C	intergenic	gene:Glyma.03G227700(dist=11768),gene:Glyma.03G227800(dist=4093)
Chr03	42976292	T	C	C	T	intergenic	gene:Glyma.03G227700(dist=11926),gene:Glyma.03G227800(dist=3935)
Chr03	42976296	A	G	G	A	intergenic	gene:Glyma.03G227700(dist=11930),gene:Glyma.03G227800(dist=3931)
Chr03	42976348	T	C	C	T	intergenic	gene:Glyma.03G227700(dist=11982),gene:Glyma.03G227800(dist=3879)
Chr03	42976357	A	G	G	A	intergenic	gene:Glyma.03G227700(dist=11991),gene:Glyma.03G227800(dist=3870)
Chr03	42976485	G	A	A	G	intergenic	gene:Glyma.03G227700(dist=12119),gene:Glyma.03G227800(dist=3742)
Chr03	42976492	G	T	T	G	intergenic	gene:Glyma.03G227700(dist=12126),gene:Glyma.03G227800(dist=3735)
Chr03	42976551	T	C	C	T	intergenic	gene:Glyma.03G227700(dist=12185),gene:Glyma.03G227800(dist=3676)
Chr03	42976552	T	C	C	T	intergenic	gene:Glyma.03G227700(dist=12186),gene:Glyma.03G227800(dist=3675)
Chr03	42976585	T	A	A	T	intergenic	gene:Glyma.03G227700(dist=12219),gene:Glyma.03G227800(dist=3642)
Chr03	42976605	T	C	C	T	intergenic	gene:Glyma.03G227700(dist=12239),gene:Glyma.03G227800(dist=3622)
Chr03	42976629	T	C	C	T	intergenic	gene:Glyma.03G227700(dist=12263),gene:Glyma.03G227800(dist=3598)
Chr03	42976797	A	C	C	A	intergenic	gene:Glyma.03G227700(dist=12431),gene:Glyma.03G227800(dist=3430)
Chr03	42976814	A	G	G	A	intergenic	gene:Glyma.03G227700(dist=12448),gene:Glyma.03G227800(dist=3413)
Chr03	42976821	T	C	C	T	intergenic	gene:Glyma.03G227700(dist=12455),gene:Glyma.03G227800(dist=3406)
Chr03	42977013	G	A	A	G	intergenic	gene:Glyma.03G227700(dist=12647),gene:Glyma.03G227800(dist=3214)
Chr03	42977060	G	A	A	G	intergenic	gene:Glyma.03G227700(dist=12694),gene:Glyma.03G227800(dist=3167)
Chr03	42977127	G	A	A	G	intergenic	gene:Glyma.03G227700(dist=12761),gene:Glyma.03G227800(dist=3100)
Chr03	42977199	T	C	C	T	intergenic	gene:Glyma.03G227700(dist=12833),gene:Glyma.03G227800(dist=3028)
Chr03	42977224	C	T	T	C	intergenic	gene:Glyma.03G227700(dist=12858),gene:Glyma.03G227800(dist=3003)
Chr03	42977244	T	C	C	T	intergenic	gene:Glyma.03G227700(dist=12878),gene:Glyma.03G227800(dist=2983)
Chr03	42977255	G	T	T	G	intergenic	gene:Glyma.03G227700(dist=12889),gene:Glyma.03G227800(dist=2972)
Chr03	42977273	G	A	A	G	intergenic	gene:Glyma.03G227700(dist=12907),gene:Glyma.03G227800(dist=2954)
Chr03	42977274	T	C	C	T	intergenic	gene:Glyma.03G227700(dist=12908),gene:Glyma.03G227800(dist=2953)
Chr03	42977463	G	A	A	G	intergenic	gene:Glyma.03G227700(dist=13097),gene:Glyma.03G227800(dist=2764)
Chr03	42977475	A	G	G	A	intergenic	gene:Glyma.03G227700(dist=13109),gene:Glyma.03G227800(dist=2752)
Chr03	42977505	C	T	T	C	intergenic	gene:Glyma.03G227700(dist=13139),gene:Glyma.03G227800(dist=2722)
Chr03	42978112	G	A	A	G	intergenic	gene:Glyma.03G227700(dist=13746),gene:Glyma.03G227800(dist=2115)
Chr03	42978176	A	G	G	A	intergenic	gene:Glyma.03G227700(dist=13810),gene:Glyma.03G227800(dist=2051)
Chr03	42978246	G	A	A	G	intergenic	gene:Glyma.03G227700(dist=13880),gene:Glyma.03G227800(dist=1981)
Chr03	42978712	A	C	C	A	intergenic	gene:Glyma.03G227700(dist=14346),gene:Glyma.03G227800(dist=1515)
Chr03	42978775	A	G	G	A	intergenic	gene:Glyma.03G227700(dist=14409),gene:Glyma.03G227800(dist=1452)
Chr03	42978942	T	A	A	T	intergenic	gene:Glyma.03G227700(dist=14576),gene:Glyma.03G227800(dist=1285)
Chr03	42979107	C	T	T	C	intergenic	gene:Glyma.03G227700(dist=14741),gene:Glyma.03G227800(dist=1120)
Chr03	42979140	T	A	A	T	intergenic	gene:Glyma.03G227700(dist=14774),gene:Glyma.03G227800(dist=1087)
Chr03	42979431	A	T	T	A	downstream	gene:Glyma.03G227800(dist=796)
Chr03	42979580	A	T	T	A	downstream	gene:Glyma.03G227800(dist=647)
Chr03	42979612	C	A	A	C	downstream	gene:Glyma.03G227800(dist=615)
Chr03	42979617	T	A	A	T	downstream	gene:Glyma.03G227800(dist=610)
Chr03	42979618	A	T	T	A	downstream	gene:Glyma.03G227800(dist=609)
Chr03	42979644	A	G	G	A	downstream	gene:Glyma.03G227800(dist=583)
Chr03	42979732	G	T	T	G	downstream	gene:Glyma.03G227800(dist=495)
Chr03	42979750	C	A	A	C	downstream	gene:Glyma.03G227800(dist=477)
Chr03	42979769	A	T	T	A	downstream	gene:Glyma.03G227800(dist=458)
Chr03	42980455	C	A	A	C	intronic	gene:Glyma.03G227800
Chr03	42980456	A	G	G	A	intronic	gene:Glyma.03G227800
Chr03	42980546	C	T	T	C	intronic	gene:Glyma.03G227800
Chr03	42980712	G	A	A	G	exonic nonsynonymous SNV	gene:Glyma.03G227800:transcript:KRH68390:exon7:c.C1627T:p.P543S,
Chr03	42980876	A	T	T	A	exonic nonsynonymous SNV	gene:Glyma.03G227800:transcript:KRH68390:exon7:c.T1463A:p.M488K,
Chr03	42981075	G	A	A	G	intronic	gene:Glyma.03G227800
Chr03	42981562	C	T	T	C	intronic	gene:Glyma.03G227800
Chr03	42981669	C	T	T	C	intronic	gene:Glyma.03G227800
Chr03	42981859	A	T	T	A	intronic	gene:Glyma.03G227800
Chr03	42981936	T	C	C	T	intronic	gene:Glyma.03G227800
Chr03	42981938	C	T	T	C	intronic	gene:Glyma.03G227800
Chr03	42982463	A	G	G	A	intronic	gene:Glyma.03G227800
Chr03	42982494	C	T	T	C	intronic	gene:Glyma.03G227800
Chr03	42982815	C	T	T	C	exonic nonsynonymous SNV	gene:Glyma.03G227800:transcript:KRH68390:exon5:c.G1165A:p.D389N,
Chr03	42983185	A	T	T	A	intronic	gene:Glyma.03G227800
Chr03	42983656	G	A	A	G	exonic nonsynonymous SNV	gene:Glyma.03G227800:transcript:KRH68390:exon2:c.C589T:p.P197S,
Chr03	42984158	A	T	T	A	intronic	gene:Glyma.03G227800
Chr03	42985382	A	G	G	A	intergenic	gene:Glyma.03G227800(dist=1035),gene:Glyma.03G227900(dist=3145)
Chr03	42985909	A	G	G	A	intergenic	gene:Glyma.03G227800(dist=1562),gene:Glyma.03G227900(dist=2618)
Chr03	42986783	G	T	T	G	intergenic	gene:Glyma.03G227800(dist=2436),gene:Glyma.03G227900(dist=1744)
Chr03	42986849	A	G	G	A	intergenic	gene:Glyma.03G227800(dist=2502),gene:Glyma.03G227900(dist=1678)
Chr03	42986881	G	A	A	G	intergenic	gene:Glyma.03G227800(dist=2534),gene:Glyma.03G227900(dist=1646)
Chr03	42986887	C	T	T	C	intergenic	gene:Glyma.03G227800(dist=2540),gene:Glyma.03G227900(dist=1640)
Chr03	42989713	C	T	T	C	exonic nonsynonymous SNV	gene:Glyma.03G227900:transcript:KRH68391:exon1:c.G926A:p.R309H,
Chr03	42990363	A	G	G	A	exonic synonymous SNV	gene:Glyma.03G227900:transcript:KRH68391:exon1:c.T276C:p.H92H,
Chr03	42991243	T	C	C	T	upstream	gene:Glyma.03G227900(dist=605)
Chr03	42991407	G	A	A	G	upstream	gene:Glyma.03G227900(dist=769)
Chr03	42991622	G	A	A	G	upstream	gene:Glyma.03G227900(dist=984)
Chr03	42991743	A	T	T	A	intergenic	gene:Glyma.03G227900(dist=1105),gene:Glyma.03G228000(dist=27131)
Chr03	42992051	G	A	A	G	intergenic	gene:Glyma.03G227900(dist=1413),gene:Glyma.03G228000(dist=26823)
Chr03	42992075	C	T	T	C	intergenic	gene:Glyma.03G227900(dist=1437),gene:Glyma.03G228000(dist=26799)
Chr03	42992309	C	T	T	C	intergenic	gene:Glyma.03G227900(dist=1671),gene:Glyma.03G228000(dist=26565)
Chr03	42992520	C	T	T	C	intergenic	gene:Glyma.03G227900(dist=1882),gene:Glyma.03G228000(dist=26354)
Chr03	42994486	T	A	A	T	intergenic	gene:Glyma.03G227900(dist=3848),gene:Glyma.03G228000(dist=24388)
Chr03	42996128	G	A	A	G	intergenic	gene:Glyma.03G227900(dist=5490),gene:Glyma.03G228000(dist=22746)
Chr03	42996332	C	T	T	C	intergenic	gene:Glyma.03G227900(dist=5694),gene:Glyma.03G228000(dist=22542)
Chr03	42996507	C	A	A	C	intergenic	gene:Glyma.03G227900(dist=5869),gene:Glyma.03G228000(dist=22367)
Chr03	42997055	A	T	T	A	intergenic	gene:Glyma.03G227900(dist=6417),gene:Glyma.03G228000(dist=21819)
Chr03	42997428	C	T	T	C	intergenic	gene:Glyma.03G227900(dist=6790),gene:Glyma.03G228000(dist=21446)
Chr03	42997868	C	A	A	C	intergenic	gene:Glyma.03G227900(dist=7230),gene:Glyma.03G228000(dist=21006)
Chr03	42997991	G	A	A	G	intergenic	gene:Glyma.03G227900(dist=7353),gene:Glyma.03G228000(dist=20883)
Chr03	42998276	G	A	A	G	intergenic	gene:Glyma.03G227900(dist=7638),gene:Glyma.03G228000(dist=20598)
Chr03	43000687	A	G	G	A	intergenic	gene:Glyma.03G227900(dist=10049),gene:Glyma.03G228000(dist=18187)
Chr03	43000700	T	C	C	T	intergenic	gene:Glyma.03G227900(dist=10062),gene:Glyma.03G228000(dist=18174)
Chr03	43000888	A	C	C	A	intergenic	gene:Glyma.03G227900(dist=10250),gene:Glyma.03G228000(dist=17986)
Chr03	43001135	A	T	T	A	intergenic	gene:Glyma.03G227900(dist=10497),gene:Glyma.03G228000(dist=17739)
Chr03	43001256	T	C,G	C	T	intergenic	gene:Glyma.03G227900(dist=10618),gene:Glyma.03G228000(dist=17618)
Chr03	43002104	C	T	T	C	intergenic	gene:Glyma.03G227900(dist=11466),gene:Glyma.03G228000(dist=16770)
Chr03	43002155	T	G	G	T	intergenic	gene:Glyma.03G227900(dist=11517),gene:Glyma.03G228000(dist=16719)
Chr03	43002356	T	C	C	T	intergenic	gene:Glyma.03G227900(dist=11718),gene:Glyma.03G228000(dist=16518)
Chr03	43002367	C	T	T	C	intergenic	gene:Glyma.03G227900(dist=11729),gene:Glyma.03G228000(dist=16507)
Chr03	43002974	T	C	C	T	intergenic	gene:Glyma.03G227900(dist=12336),gene:Glyma.03G228000(dist=15900)
Chr03	43003123	C	T	T	C	intergenic	gene:Glyma.03G227900(dist=12485),gene:Glyma.03G228000(dist=15751)
Chr03	43004157	C	T	T	C	intergenic	gene:Glyma.03G227900(dist=13519),gene:Glyma.03G228000(dist=14717)
Chr03	43004171	G	A	A	G	intergenic	gene:Glyma.03G227900(dist=13533),gene:Glyma.03G228000(dist=14703)
Chr03	43004236	C	T	T	C	intergenic	gene:Glyma.03G227900(dist=13598),gene:Glyma.03G228000(dist=14638)
Chr03	43004367	T	C	C	T	intergenic	gene:Glyma.03G227900(dist=13729),gene:Glyma.03G228000(dist=14507)
Chr03	43004437	C	G	G	C	intergenic	gene:Glyma.03G227900(dist=13799),gene:Glyma.03G228000(dist=14437)
Chr03	43004493	T	A	A	T	intergenic	gene:Glyma.03G227900(dist=13855),gene:Glyma.03G228000(dist=14381)
Chr03	43004978	T	A	A	T	intergenic	gene:Glyma.03G227900(dist=14340),gene:Glyma.03G228000(dist=13896)
Chr03	43005099	T	A	A	T	intergenic	gene:Glyma.03G227900(dist=14461),gene:Glyma.03G228000(dist=13775)
Chr03	43005405	T	A	A	T	intergenic	gene:Glyma.03G227900(dist=14767),gene:Glyma.03G228000(dist=13469)
Chr03	43005463	C	G	G	C	intergenic	gene:Glyma.03G227900(dist=14825),gene:Glyma.03G228000(dist=13411)
Chr03	43007819	G	T	T	G	intergenic	gene:Glyma.03G227900(dist=17181),gene:Glyma.03G228000(dist=11055)
Chr03	43007922	A	C	C	A	intergenic	gene:Glyma.03G227900(dist=17284),gene:Glyma.03G228000(dist=10952)
Chr03	43008069	A	T	T	A	intergenic	gene:Glyma.03G227900(dist=17431),gene:Glyma.03G228000(dist=10805)
Chr03	43008084	T	C	C	T	intergenic	gene:Glyma.03G227900(dist=17446),gene:Glyma.03G228000(dist=10790)
Chr03	43008185	G	T	T	G	intergenic	gene:Glyma.03G227900(dist=17547),gene:Glyma.03G228000(dist=10689)
Chr03	43008345	T	G	G	T	intergenic	gene:Glyma.03G227900(dist=17707),gene:Glyma.03G228000(dist=10529)
Chr03	43008375	G	T	T	G	intergenic	gene:Glyma.03G227900(dist=17737),gene:Glyma.03G228000(dist=10499)
Chr03	43008404	A	T	T	A	intergenic	gene:Glyma.03G227900(dist=17766),gene:Glyma.03G228000(dist=10470)
Chr03	43008450	T	G	G	T	intergenic	gene:Glyma.03G227900(dist=17812),gene:Glyma.03G228000(dist=10424)
Chr03	43009014	C	T	T	C	intergenic	gene:Glyma.03G227900(dist=18376),gene:Glyma.03G228000(dist=9860)
Chr03	43009024	A	G	G	A	intergenic	gene:Glyma.03G227900(dist=18386),gene:Glyma.03G228000(dist=9850)
Chr03	43009152	C	T	T	C	intergenic	gene:Glyma.03G227900(dist=18514),gene:Glyma.03G228000(dist=9722)
Chr03	43009305	T	G	G	T	intergenic	gene:Glyma.03G227900(dist=18667),gene:Glyma.03G228000(dist=9569)
Chr03	43009517	T	C	C	T	intergenic	gene:Glyma.03G227900(dist=18879),gene:Glyma.03G228000(dist=9357)
Chr03	43010298	T	G	G	T	intergenic	gene:Glyma.03G227900(dist=19660),gene:Glyma.03G228000(dist=8576)
Chr03	43010937	G	C	C	G	intergenic	gene:Glyma.03G227900(dist=20299),gene:Glyma.03G228000(dist=7937)
Chr03	43011002	T	G	G	T	intergenic	gene:Glyma.03G227900(dist=20364),gene:Glyma.03G228000(dist=7872)
Chr03	43011423	T	C	C	T	intergenic	gene:Glyma.03G227900(dist=20785),gene:Glyma.03G228000(dist=7451)
Chr03	43011625	T	A	A	T	intergenic	gene:Glyma.03G227900(dist=20987),gene:Glyma.03G228000(dist=7249)
Chr03	43011688	T	C	C	T	intergenic	gene:Glyma.03G227900(dist=21050),gene:Glyma.03G228000(dist=7186)
Chr03	43011900	C	A	A	C	intergenic	gene:Glyma.03G227900(dist=21262),gene:Glyma.03G228000(dist=6974)
Chr03	43012001	T	C	C	T	intergenic	gene:Glyma.03G227900(dist=21363),gene:Glyma.03G228000(dist=6873)
Chr03	43012129	C	A	A	C	intergenic	gene:Glyma.03G227900(dist=21491),gene:Glyma.03G228000(dist=6745)
Chr03	43012146	G	A	A	G	intergenic	gene:Glyma.03G227900(dist=21508),gene:Glyma.03G228000(dist=6728)
Chr03	43012277	T	G	G	T	intergenic	gene:Glyma.03G227900(dist=21639),gene:Glyma.03G228000(dist=6597)
Chr03	43012378	T	G	G	T	intergenic	gene:Glyma.03G227900(dist=21740),gene:Glyma.03G228000(dist=6496)
Chr03	43012392	A	G	G	A	intergenic	gene:Glyma.03G227900(dist=21754),gene:Glyma.03G228000(dist=6482)
Chr03	43012505	A	T	T	A	intergenic	gene:Glyma.03G227900(dist=21867),gene:Glyma.03G228000(dist=6369)
Chr03	43015288	A	T	T	A	intergenic	gene:Glyma.03G227900(dist=24650),gene:Glyma.03G228000(dist=3586)
Chr03	43015663	G	A	A	G	intergenic	gene:Glyma.03G227900(dist=25025),gene:Glyma.03G228000(dist=3211)
Chr03	43017805	C	A	A	C	intergenic	gene:Glyma.03G227900(dist=27167),gene:Glyma.03G228000(dist=1069)
Chr03	43017840	T	C	C	T	intergenic	gene:Glyma.03G227900(dist=27202),gene:Glyma.03G228000(dist=1034)
Chr03	43017900	C	A	A	C	downstream	gene:Glyma.03G228000(dist=974)
Chr03	43017965	G	A	A	G	downstream	gene:Glyma.03G228000(dist=909)
Chr03	43018050	G	A	A	G	downstream	gene:Glyma.03G228000(dist=824)
Chr03	43018053	T	C	C	T	downstream	gene:Glyma.03G228000(dist=821)
Chr03	43018064	T	A	A	T	downstream	gene:Glyma.03G228000(dist=810)
Chr03	43018505	T	G	G	T	downstream	gene:Glyma.03G228000(dist=369)
Chr03	43019329	T	A	A	T	UTR5	gene:Glyma.03G228000(transcript:KRH68392:c.-60A>T)
Chr03	43019413	C	T	T	C	upstream	gene:Glyma.03G228000(dist=3)
Chr03	43020396	T	C	C	T	upstream	gene:Glyma.03G228000(dist=986)
Chr03	43020843	C	G	G	C	intergenic	gene:Glyma.03G228000(dist=1433),gene:Glyma.03G228100(dist=2917)
Chr03	43021129	T	C	C	T	intergenic	gene:Glyma.03G228000(dist=1719),gene:Glyma.03G228100(dist=2631)
Chr03	43021173	C	T	T	C	intergenic	gene:Glyma.03G228000(dist=1763),gene:Glyma.03G228100(dist=2587)
Chr03	43021486	C	T	T	C	intergenic	gene:Glyma.03G228000(dist=2076),gene:Glyma.03G228100(dist=2274)
Chr03	43021530	G	A	A	G	intergenic	gene:Glyma.03G228000(dist=2120),gene:Glyma.03G228100(dist=2230)
Chr03	43021587	A	G	G	A	intergenic	gene:Glyma.03G228000(dist=2177),gene:Glyma.03G228100(dist=2173)
Chr03	43021694	T	C	C	T	intergenic	gene:Glyma.03G228000(dist=2284),gene:Glyma.03G228100(dist=2066)
Chr03	43021699	A	C	C	A	intergenic	gene:Glyma.03G228000(dist=2289),gene:Glyma.03G228100(dist=2061)
Chr03	43021808	C	T	T	C	intergenic	gene:Glyma.03G228000(dist=2398),gene:Glyma.03G228100(dist=1952)
Chr03	43021809	C	A	A	C	intergenic	gene:Glyma.03G228000(dist=2399),gene:Glyma.03G228100(dist=1951)
Chr03	43021835	T	G	G	T	intergenic	gene:Glyma.03G228000(dist=2425),gene:Glyma.03G228100(dist=1925)
Chr03	43021894	T	A	A	T	intergenic	gene:Glyma.03G228000(dist=2484),gene:Glyma.03G228100(dist=1866)
Chr03	43022604	T	C	C	T	intergenic	gene:Glyma.03G228000(dist=3194),gene:Glyma.03G228100(dist=1156)
Chr03	43022662	C	A	A	C	intergenic	gene:Glyma.03G228000(dist=3252),gene:Glyma.03G228100(dist=1098)
Chr03	43022834	T	C	C	T	upstream	gene:Glyma.03G228100(dist=926)
Chr03	43022964	C	T	T	C	upstream	gene:Glyma.03G228100(dist=796)
Chr03	43023416	T	C	C	T	upstream	gene:Glyma.03G228100(dist=344)
Chr03	43024269	T	A	A	T	UTR5	gene:Glyma.03G228100(transcript:KRH68393:c.-148T>A)
Chr03	43025036	T	C	C	T	intronic	gene:Glyma.03G228100
Chr03	43025560	C	T	T	C	intronic	gene:Glyma.03G228100
Chr03	43027184	T	C	C	T	UTR3	gene:Glyma.03G228100(transcript:KRH68393:c.*42T>C)
Chr03	43028368	T	A	A	T	UTR3	gene:Glyma.03G228200(transcript:KRH68394:c.*433A>T)
Chr03	43028600	A	G	G	A	UTR3	gene:Glyma.03G228200(transcript:KRH68394:c.*201T>C)
Chr03	43028681	C	A	A	C	UTR3	gene:Glyma.03G228200(transcript:KRH68394:c.*120G>T)
Chr03	43028937	T	G	G	T	intronic	gene:Glyma.03G228200
Chr03	43032019	C	T	T	C	intronic	gene:Glyma.03G228200
Chr03	43033576	C	A	A	C	upstream	gene:Glyma.03G228200(dist=179)
Chr03	43034317	A	T	T	A	upstream	gene:Glyma.03G228200(dist=920)
Chr03	43036914	G	A	A	G	intergenic	gene:Glyma.03G228200(dist=3517),gene:Glyma.03G228300(dist=1907)
Chr03	43036918	A	G	G	A	intergenic	gene:Glyma.03G228200(dist=3521),gene:Glyma.03G228300(dist=1903)
Chr03	43037821	A	T	T	A	intergenic	gene:Glyma.03G228200(dist=4424),gene:Glyma.03G228300(dist=1000)
Chr03	43038320	G	A	A	G	upstream	gene:Glyma.03G228300(dist=501)
Chr03	43038356	A	G	G	A	upstream	gene:Glyma.03G228300(dist=465)
Chr03	43038773	G	A	A	G	upstream	gene:Glyma.03G228300(dist=48)
Chr03	43042384	A	T	T	A	downstream	gene:Glyma.03G228300(dist=662)
Chr03	43047211	A	G	G	A	upstream	gene:Glyma.03G228400(dist=957)
Chr03	43047358	A	C	C	A	intergenic	gene:Glyma.03G228400(dist=1104),gene:Glyma.03G228500(dist=11925)
Chr03	43049972	G	C	C	G	intergenic	gene:Glyma.03G228400(dist=3718),gene:Glyma.03G228500(dist=9311)
Chr03	43059723	A	G	G	A	UTR3	gene:Glyma.03G228500(transcript:KRH68399:c.*136T>C)
Chr03	43061868	A	G	G	A	intronic	gene:Glyma.03G228500
Chr03	43062022	T	A	A	T	intronic	gene:Glyma.03G228500
Chr03	43063009	T	G	G	T	UTR5	gene:Glyma.03G228500(transcript:KRH68399:c.-225A>C)
Chr03	43065589	T	A	A	T	intronic	gene:Glyma.03G228600
Chr03	43070075	C	T	T	C	UTR3	gene:Glyma.03G228700(transcript:KRH68401:c.*22G>A)
Chr03	43070150	C	T	T	C	exonic nonsynonymous SNV	gene:Glyma.03G228700:transcript:KRH68401:exon5:c.G421A:p.V141I,
Chr03	43070660	A	G	G	A	exonic synonymous SNV	gene:Glyma.03G228700:transcript:KRH68401:exon4:c.T282C:p.P94P,
Chr03	43070962	G	T	T	G	intronic	gene:Glyma.03G228700
Chr03	43072927	A	G	G	A	UTR5	gene:Glyma.03G228700(transcript:KRH68401:c.-1378T>C)
Chr03	43073236	T	G	G	T	upstream	gene:Glyma.03G228700(dist=146)
Chr03	43073344	A	G	G	A	upstream	gene:Glyma.03G228700(dist=254)
Chr03	43073776	G	A	A	G	upstream	gene:Glyma.03G228700(dist=686)
Chr03	43074403	A	G	G	A	intergenic	gene:Glyma.03G228700(dist=1313),gene:Glyma.03G228800(dist=11040)
Chr03	43074412	C	T	T	C	intergenic	gene:Glyma.03G228700(dist=1322),gene:Glyma.03G228800(dist=11031)
Chr03	43075374	T	C	C	T	intergenic	gene:Glyma.03G228700(dist=2284),gene:Glyma.03G228800(dist=10069)
Chr03	43075416	T	G	G	T	intergenic	gene:Glyma.03G228700(dist=2326),gene:Glyma.03G228800(dist=10027)
Chr03	43075483	A	T	T	A	intergenic	gene:Glyma.03G228700(dist=2393),gene:Glyma.03G228800(dist=9960)
Chr03	43075484	A	T	T	A	intergenic	gene:Glyma.03G228700(dist=2394),gene:Glyma.03G228800(dist=9959)
Chr03	43075520	G	A	A	G	intergenic	gene:Glyma.03G228700(dist=2430),gene:Glyma.03G228800(dist=9923)
Chr03	43075529	G	C	C	G	intergenic	gene:Glyma.03G228700(dist=2439),gene:Glyma.03G228800(dist=9914)
Chr03	43075618	A	G	G	A	intergenic	gene:Glyma.03G228700(dist=2528),gene:Glyma.03G228800(dist=9825)
Chr03	43076382	A	T	T	A	intergenic	gene:Glyma.03G228700(dist=3292),gene:Glyma.03G228800(dist=9061)
Chr03	43076467	G	A	A	G	intergenic	gene:Glyma.03G228700(dist=3377),gene:Glyma.03G228800(dist=8976)
Chr03	43076494	T	G	G	T	intergenic	gene:Glyma.03G228700(dist=3404),gene:Glyma.03G228800(dist=8949)
Chr03	43076568	G	A	A	G	intergenic	gene:Glyma.03G228700(dist=3478),gene:Glyma.03G228800(dist=8875)
Chr03	43076683	G	A	A	G	intergenic	gene:Glyma.03G228700(dist=3593),gene:Glyma.03G228800(dist=8760)
Chr03	43076727	G	A	A	G	intergenic	gene:Glyma.03G228700(dist=3637),gene:Glyma.03G228800(dist=8716)
Chr03	43076745	G	A	A	G	intergenic	gene:Glyma.03G228700(dist=3655),gene:Glyma.03G228800(dist=8698)
Chr03	43076771	T	C	C	T	intergenic	gene:Glyma.03G228700(dist=3681),gene:Glyma.03G228800(dist=8672)
Chr03	43076885	G	A	A	G	intergenic	gene:Glyma.03G228700(dist=3795),gene:Glyma.03G228800(dist=8558)
Chr03	43076940	T	C	C	T	intergenic	gene:Glyma.03G228700(dist=3850),gene:Glyma.03G228800(dist=8503)
Chr03	43076989	T	C	C	T	intergenic	gene:Glyma.03G228700(dist=3899),gene:Glyma.03G228800(dist=8454)
Chr03	43077581	C	T	T	C	intergenic	gene:Glyma.03G228700(dist=4491),gene:Glyma.03G228800(dist=7862)
Chr03	43077588	A	G	G	A	intergenic	gene:Glyma.03G228700(dist=4498),gene:Glyma.03G228800(dist=7855)
Chr03	43077656	G	A	A	G	intergenic	gene:Glyma.03G228700(dist=4566),gene:Glyma.03G228800(dist=7787)
Chr03	43077660	T	C	C	T	intergenic	gene:Glyma.03G228700(dist=4570),gene:Glyma.03G228800(dist=7783)
Chr03	43077675	C	T	T	C	intergenic	gene:Glyma.03G228700(dist=4585),gene:Glyma.03G228800(dist=7768)
Chr03	43077734	C	G	G	C	intergenic	gene:Glyma.03G228700(dist=4644),gene:Glyma.03G228800(dist=7709)
Chr03	43077759	C	T	T	C	intergenic	gene:Glyma.03G228700(dist=4669),gene:Glyma.03G228800(dist=7684)
Chr03	43077845	C	T	T	C	intergenic	gene:Glyma.03G228700(dist=4755),gene:Glyma.03G228800(dist=7598)
Chr03	43077857	C	A	A	C	intergenic	gene:Glyma.03G228700(dist=4767),gene:Glyma.03G228800(dist=7586)
Chr03	43077871	G	A	A	G	intergenic	gene:Glyma.03G228700(dist=4781),gene:Glyma.03G228800(dist=7572)
Chr03	43077949	A	G	G	A	intergenic	gene:Glyma.03G228700(dist=4859),gene:Glyma.03G228800(dist=7494)
Chr03	43078087	C	T	T	C	intergenic	gene:Glyma.03G228700(dist=4997),gene:Glyma.03G228800(dist=7356)
Chr03	43078227	C	T	T	C	intergenic	gene:Glyma.03G228700(dist=5137),gene:Glyma.03G228800(dist=7216)
Chr03	43078229	C	G	G	C	intergenic	gene:Glyma.03G228700(dist=5139),gene:Glyma.03G228800(dist=7214)
Chr03	43078308	A	C	C	A	intergenic	gene:Glyma.03G228700(dist=5218),gene:Glyma.03G228800(dist=7135)
Chr03	43078350	C	T	T	C	intergenic	gene:Glyma.03G228700(dist=5260),gene:Glyma.03G228800(dist=7093)
Chr03	43078355	A	G	G	A	intergenic	gene:Glyma.03G228700(dist=5265),gene:Glyma.03G228800(dist=7088)
Chr03	43078359	A	G	G	A	intergenic	gene:Glyma.03G228700(dist=5269),gene:Glyma.03G228800(dist=7084)
Chr03	43078366	C	T	T	C	intergenic	gene:Glyma.03G228700(dist=5276),gene:Glyma.03G228800(dist=7077)
Chr03	43078367	G	A	A	G	intergenic	gene:Glyma.03G228700(dist=5277),gene:Glyma.03G228800(dist=7076)
Chr03	43078388	T	C	C	T	intergenic	gene:Glyma.03G228700(dist=5298),gene:Glyma.03G228800(dist=7055)
Chr03	43078429	A	G	G	A	intergenic	gene:Glyma.03G228700(dist=5339),gene:Glyma.03G228800(dist=7014)
Chr03	43078437	C	T	T	C	intergenic	gene:Glyma.03G228700(dist=5347),gene:Glyma.03G228800(dist=7006)
Chr03	43078453	T	C	C	T	intergenic	gene:Glyma.03G228700(dist=5363),gene:Glyma.03G228800(dist=6990)
Chr03	43078456	T	C	C	T	intergenic	gene:Glyma.03G228700(dist=5366),gene:Glyma.03G228800(dist=6987)
Chr03	43078508	C	T	T	C	intergenic	gene:Glyma.03G228700(dist=5418),gene:Glyma.03G228800(dist=6935)
Chr03	43078510	G	A	A	G	intergenic	gene:Glyma.03G228700(dist=5420),gene:Glyma.03G228800(dist=6933)
Chr03	43078514	C	A	A	C	intergenic	gene:Glyma.03G228700(dist=5424),gene:Glyma.03G228800(dist=6929)
Chr03	43078517	C	T	T	C	intergenic	gene:Glyma.03G228700(dist=5427),gene:Glyma.03G228800(dist=6926)
Chr03	43078547	G	C	C	G	intergenic	gene:Glyma.03G228700(dist=5457),gene:Glyma.03G228800(dist=6896)
Chr03	43078552	A	T	T	A	intergenic	gene:Glyma.03G228700(dist=5462),gene:Glyma.03G228800(dist=6891)
Chr03	43078711	C	A	A	C	intergenic	gene:Glyma.03G228700(dist=5621),gene:Glyma.03G228800(dist=6732)
Chr03	43079081	C	A	A	C	intergenic	gene:Glyma.03G228700(dist=5991),gene:Glyma.03G228800(dist=6362)
Chr03	43079596	A	G	G	A	intergenic	gene:Glyma.03G228700(dist=6506),gene:Glyma.03G228800(dist=5847)
Chr03	43079861	G	C	C	G	intergenic	gene:Glyma.03G228700(dist=6771),gene:Glyma.03G228800(dist=5582)
Chr03	43079978	G	T	T	G	intergenic	gene:Glyma.03G228700(dist=6888),gene:Glyma.03G228800(dist=5465)
Chr03	43080103	T	G	G	T	intergenic	gene:Glyma.03G228700(dist=7013),gene:Glyma.03G228800(dist=5340)
Chr03	43080122	T	C	C	T	intergenic	gene:Glyma.03G228700(dist=7032),gene:Glyma.03G228800(dist=5321)
Chr03	43080241	T	C	C	T	intergenic	gene:Glyma.03G228700(dist=7151),gene:Glyma.03G228800(dist=5202)
Chr03	43080245	C	T	T	C	intergenic	gene:Glyma.03G228700(dist=7155),gene:Glyma.03G228800(dist=5198)
Chr03	43080261	G	A	A	G	intergenic	gene:Glyma.03G228700(dist=7171),gene:Glyma.03G228800(dist=5182)
Chr03	43080397	A	C	C	A	intergenic	gene:Glyma.03G228700(dist=7307),gene:Glyma.03G228800(dist=5046)
Chr03	43080417	C	A	A	C	intergenic	gene:Glyma.03G228700(dist=7327),gene:Glyma.03G228800(dist=5026)
Chr03	43080652	T	C	C	T	intergenic	gene:Glyma.03G228700(dist=7562),gene:Glyma.03G228800(dist=4791)
Chr03	43080790	A	C	C	A	intergenic	gene:Glyma.03G228700(dist=7700),gene:Glyma.03G228800(dist=4653)
Chr03	43081225	G	A	A	G	intergenic	gene:Glyma.03G228700(dist=8135),gene:Glyma.03G228800(dist=4218)
Chr03	43081236	A	G	G	A	intergenic	gene:Glyma.03G228700(dist=8146),gene:Glyma.03G228800(dist=4207)
Chr03	43081507	A	G	G	A	intergenic	gene:Glyma.03G228700(dist=8417),gene:Glyma.03G228800(dist=3936)
Chr03	43081593	T	A	A	T	intergenic	gene:Glyma.03G228700(dist=8503),gene:Glyma.03G228800(dist=3850)
Chr03	43081970	A	G	G	A	intergenic	gene:Glyma.03G228700(dist=8880),gene:Glyma.03G228800(dist=3473)
Chr03	43082979	T	C	C	T	intergenic	gene:Glyma.03G228700(dist=9889),gene:Glyma.03G228800(dist=2464)
Chr03	43083231	T	A	A	T	intergenic	gene:Glyma.03G228700(dist=10141),gene:Glyma.03G228800(dist=2212)
Chr03	43083321	G	C	C	G	intergenic	gene:Glyma.03G228700(dist=10231),gene:Glyma.03G228800(dist=2122)
Chr03	43084151	A	T	T	A	intergenic	gene:Glyma.03G228700(dist=11061),gene:Glyma.03G228800(dist=1292)
Chr03	43084985	T	A	A	T	upstream	gene:Glyma.03G228800(dist=458)
Chr03	43085110	T	C	C	T	upstream	gene:Glyma.03G228800(dist=333)
Chr03	43085865	C	T	T	C	UTR5	gene:Glyma.03G228800(transcript:KRH68402:c.-119C>T)
Chr03	43085913	A	G	G	A	UTR5	gene:Glyma.03G228800(transcript:KRH68402:c.-71A>G)
Chr03	43086875	T	A	A	T	exonic nonsynonymous SNV	gene:Glyma.03G228800:transcript:KRH68402:exon2:c.T776A:p.L259H,
Chr03	43087557	C	T	T	C	intronic	gene:Glyma.03G228800
Chr03	43087777	C	G	G	C	intronic	gene:Glyma.03G228800
Chr03	43087792	C	A	A	C	intronic	gene:Glyma.03G228800
Chr03	43087862	A	G	G	A	exonic synonymous SNV	gene:Glyma.03G228800:transcript:KRH68402:exon4:c.A930G:p.E310E,
Chr03	43088514	G	A	A	G	intronic	gene:Glyma.03G228800
Chr03	43088603	A	T	T	A	intronic	gene:Glyma.03G228800
Chr03	43089718	G	A	A	G	intronic	gene:Glyma.03G228800
Chr03	43089845	T	C	C	T	intronic	gene:Glyma.03G228800
Chr03	43089929	T	G	G	T	intronic	gene:Glyma.03G228800
Chr03	43089949	G	A	A	G	intronic	gene:Glyma.03G228800
Chr03	43090014	T	A	A	T	intronic	gene:Glyma.03G228800
Chr03	43090084	C	A	A	C	intronic	gene:Glyma.03G228800
Chr03	43090353	T	G	G	T	UTR3	gene:Glyma.03G228800(transcript:KRH68402:c.*49T>G)
Chr03	43090365	T	G	G	T	UTR3	gene:Glyma.03G228800(transcript:KRH68402:c.*61T>G)
Chr03	43090718	A	T	T	A	UTR3	gene:Glyma.03G228800(transcript:KRH68402:c.*414A>T)
Chr03	43090895	G	A	A	G	downstream	gene:Glyma.03G228800(dist=168)
Chr03	43090903	T	C	C	T	downstream	gene:Glyma.03G228800(dist=176)
Chr03	43090939	A	G	G	A	downstream	gene:Glyma.03G228800(dist=212)
Chr03	43090979	A	T	T	A	downstream	gene:Glyma.03G228800(dist=252)
Chr03	43090998	A	T	T	A	downstream	gene:Glyma.03G228800(dist=271)
Chr03	43091037	A	C	C	A	downstream	gene:Glyma.03G228800(dist=310)
Chr03	43091237	A	G	G	A	downstream	gene:Glyma.03G228800(dist=510)
Chr03	43091300	C	G	G	C	downstream	gene:Glyma.03G228800(dist=573)
Chr03	43091307	T	C	C	T	downstream	gene:Glyma.03G228800(dist=580)
Chr03	43091464	A	T	T	A	downstream	gene:Glyma.03G228800(dist=737)
Chr03	43091864	A	C	C	A	intergenic	gene:Glyma.03G228800(dist=1137),gene:Glyma.03G228900(dist=3076)
Chr03	43092249	A	T	T	A	intergenic	gene:Glyma.03G228800(dist=1522),gene:Glyma.03G228900(dist=2691)
Chr03	43092388	T	G	G	T	intergenic	gene:Glyma.03G228800(dist=1661),gene:Glyma.03G228900(dist=2552)
Chr03	43093017	A	G	G	A	intergenic	gene:Glyma.03G228800(dist=2290),gene:Glyma.03G228900(dist=1923)
Chr03	43093529	C	A	A	C	intergenic	gene:Glyma.03G228800(dist=2802),gene:Glyma.03G228900(dist=1411)
Chr03	43094085	T	C	C	T	downstream	gene:Glyma.03G228900(dist=855)
Chr03	43094405	T	C	C	T	downstream	gene:Glyma.03G228900(dist=535)
Chr03	43094518	G	T	T	G	downstream	gene:Glyma.03G228900(dist=422)
Chr03	43094627	G	T	T	G	downstream	gene:Glyma.03G228900(dist=313)
Chr03	43094749	A	G	G	A	downstream	gene:Glyma.03G228900(dist=191)
Chr03	43094887	C	G	G	C	downstream	gene:Glyma.03G228900(dist=53)
Chr03	43095183	C	T	T	C	UTR3	gene:Glyma.03G228900(transcript:KRH68403:c.*192G>A,transcript:KRH68404:c.*192G>A)
Chr03	43096002	C	A	A	C	intronic	gene:Glyma.03G228900
Chr03	43096213	T	C	C	T	UTR3	gene:Glyma.03G228900(transcript:KRH68406:c.*27A>G)
Chr03	43096219	T	C	C	T	UTR3	gene:Glyma.03G228900(transcript:KRH68406:c.*21A>G)
Chr03	43096333	A	T	T	A	exonic synonymous SNV	gene:Glyma.03G228900:transcript:KRH68404:exon7:c.T612A:p.L204L,gene:Glyma.03G228900:transcript:KRH68405:exon9:c.T894A:p.L298L,gene:Glyma.03G228900:transcript:KRH68403:exon9:c.T894A:p.L298L,gene:Glyma.03G228900:transcript:KRH68406:exon9:c.T894A:p.L298L,
Chr03	43096360	A	G	G	A	exonic synonymous SNV	gene:Glyma.03G228900:transcript:KRH68404:exon7:c.T585C:p.V195V,gene:Glyma.03G228900:transcript:KRH68405:exon9:c.T867C:p.V289V,gene:Glyma.03G228900:transcript:KRH68403:exon9:c.T867C:p.V289V,gene:Glyma.03G228900:transcript:KRH68406:exon9:c.T867C:p.V289V,
Chr03	43096411	A	G	G	A	intronic	gene:Glyma.03G228900
Chr03	43096427	C	A	A	C	intronic	gene:Glyma.03G228900
Chr03	43096451	T	C	C	T	intronic	gene:Glyma.03G228900
Chr03	43096557	C	T	T	C	exonic synonymous SNV	gene:Glyma.03G228900:transcript:KRH68404:exon6:c.G522A:p.P174P,gene:Glyma.03G228900:transcript:KRH68405:exon8:c.G804A:p.P268P,gene:Glyma.03G228900:transcript:KRH68403:exon8:c.G804A:p.P268P,gene:Glyma.03G228900:transcript:KRH68406:exon8:c.G804A:p.P268P,
Chr03	43096609	G	T	T	G	intronic	gene:Glyma.03G228900
Chr03	43096614	T	C	C	T	intronic	gene:Glyma.03G228900
Chr03	43096835	T	A	A	T	intronic	gene:Glyma.03G228900
Chr03	43096928	T	A	A	T	intronic	gene:Glyma.03G228900
Chr03	43097440	A	C	C	A	intronic	gene:Glyma.03G228900
Chr03	43097602	T	G	G	T	exonic synonymous SNV	gene:Glyma.03G228900:transcript:KRH68404:exon3:c.A241C:p.R81R,gene:Glyma.03G228900:transcript:KRH68405:exon5:c.A523C:p.R175R,gene:Glyma.03G228900:transcript:KRH68403:exon5:c.A523C:p.R175R,gene:Glyma.03G228900:transcript:KRH68406:exon5:c.A523C:p.R175R,
Chr03	43097889	A	G	G	A	intronic	gene:Glyma.03G228900
Chr03	43098313	T	A	A	T	UTR5	gene:Glyma.03G228900(transcript:KRH68404:c.-33A>T)
Chr03	43098324	C	G	G	C	UTR5	gene:Glyma.03G228900(transcript:KRH68404:c.-44G>C)
Chr03	43098784	C	G	G	C	upstream	gene:Glyma.03G228900(dist=20)
Chr03	43098805	C	A	A	C	upstream	gene:Glyma.03G228900(dist=41)
Chr03	43098926	T	A	A	T	upstream	gene:Glyma.03G228900(dist=162)
Chr03	43099147	C	A	A	C	upstream	gene:Glyma.03G228900(dist=383)
Chr03	43099194	T	C	C	T	upstream	gene:Glyma.03G228900(dist=430)
Chr03	43099388	A	G	G	A	upstream	gene:Glyma.03G228900(dist=624)
Chr03	43099544	A	T	T	A	upstream	gene:Glyma.03G228900(dist=780)
Chr03	43099545	T	G	G	T	upstream	gene:Glyma.03G228900(dist=781)
Chr03	43099576	A	G	G	A	upstream	gene:Glyma.03G228900(dist=812)
Chr03	43099612	G	A	A	G	upstream	gene:Glyma.03G228900(dist=848)
Chr03	43099762	A	T	T	A	upstream	gene:Glyma.03G228900(dist=998)
Chr03	43099793	C	T	T	C	intergenic	gene:Glyma.03G228900(dist=1029),gene:Glyma.03G229000(dist=4114)
Chr03	43100018	C	A	A	C	intergenic	gene:Glyma.03G228900(dist=1254),gene:Glyma.03G229000(dist=3889)
Chr03	43100205	C	T	T	C	intergenic	gene:Glyma.03G228900(dist=1441),gene:Glyma.03G229000(dist=3702)
Chr03	43100233	G	T	T	G	intergenic	gene:Glyma.03G228900(dist=1469),gene:Glyma.03G229000(dist=3674)
Chr03	43100249	T	A	A	T	intergenic	gene:Glyma.03G228900(dist=1485),gene:Glyma.03G229000(dist=3658)
Chr03	43100425	A	G	G	A	intergenic	gene:Glyma.03G228900(dist=1661),gene:Glyma.03G229000(dist=3482)
Chr03	43100438	T	C	C	T	intergenic	gene:Glyma.03G228900(dist=1674),gene:Glyma.03G229000(dist=3469)
Chr03	43100506	A	G	G	A	intergenic	gene:Glyma.03G228900(dist=1742),gene:Glyma.03G229000(dist=3401)
Chr03	43100507	G	A	A	G	intergenic	gene:Glyma.03G228900(dist=1743),gene:Glyma.03G229000(dist=3400)
Chr03	43100544	T	G	G	T	intergenic	gene:Glyma.03G228900(dist=1780),gene:Glyma.03G229000(dist=3363)
Chr03	43100566	C	T	T	C	intergenic	gene:Glyma.03G228900(dist=1802),gene:Glyma.03G229000(dist=3341)
Chr03	43100576	T	C	C	T	intergenic	gene:Glyma.03G228900(dist=1812),gene:Glyma.03G229000(dist=3331)
Chr03	43100605	A	G	G	A	intergenic	gene:Glyma.03G228900(dist=1841),gene:Glyma.03G229000(dist=3302)
Chr03	43100611	T	C	C	T	intergenic	gene:Glyma.03G228900(dist=1847),gene:Glyma.03G229000(dist=3296)
Chr03	43100647	G	T	T	G	intergenic	gene:Glyma.03G228900(dist=1883),gene:Glyma.03G229000(dist=3260)
Chr03	43100648	G	C	C	G	intergenic	gene:Glyma.03G228900(dist=1884),gene:Glyma.03G229000(dist=3259)
Chr03	43100659	G	A	A	G	intergenic	gene:Glyma.03G228900(dist=1895),gene:Glyma.03G229000(dist=3248)
Chr03	43100668	C	T	T	C	intergenic	gene:Glyma.03G228900(dist=1904),gene:Glyma.03G229000(dist=3239)
Chr03	43100675	C	T	T	C	intergenic	gene:Glyma.03G228900(dist=1911),gene:Glyma.03G229000(dist=3232)
Chr03	43100697	A	G	G	A	intergenic	gene:Glyma.03G228900(dist=1933),gene:Glyma.03G229000(dist=3210)
Chr03	43100709	T	C	C	T	intergenic	gene:Glyma.03G228900(dist=1945),gene:Glyma.03G229000(dist=3198)
Chr03	43100731	G	A	A	G	intergenic	gene:Glyma.03G228900(dist=1967),gene:Glyma.03G229000(dist=3176)
Chr03	43100763	T	C	C	T	intergenic	gene:Glyma.03G228900(dist=1999),gene:Glyma.03G229000(dist=3144)
Chr03	43100788	A	G	G	A	intergenic	gene:Glyma.03G228900(dist=2024),gene:Glyma.03G229000(dist=3119)
Chr03	43100806	A	C	C	A	intergenic	gene:Glyma.03G228900(dist=2042),gene:Glyma.03G229000(dist=3101)
Chr03	43100835	T	A	A	T	intergenic	gene:Glyma.03G228900(dist=2071),gene:Glyma.03G229000(dist=3072)
Chr03	43100872	G	T	T	G	intergenic	gene:Glyma.03G228900(dist=2108),gene:Glyma.03G229000(dist=3035)
Chr03	43100877	G	A	A	G	intergenic	gene:Glyma.03G228900(dist=2113),gene:Glyma.03G229000(dist=3030)
Chr03	43100900	G	C	C	G	intergenic	gene:Glyma.03G228900(dist=2136),gene:Glyma.03G229000(dist=3007)
Chr03	43100909	A	G	G	A	intergenic	gene:Glyma.03G228900(dist=2145),gene:Glyma.03G229000(dist=2998)
Chr03	43100923	C	T	T	C	intergenic	gene:Glyma.03G228900(dist=2159),gene:Glyma.03G229000(dist=2984)
Chr03	43100929	A	T	T	A	intergenic	gene:Glyma.03G228900(dist=2165),gene:Glyma.03G229000(dist=2978)
Chr03	43100930	C	T	T	C	intergenic	gene:Glyma.03G228900(dist=2166),gene:Glyma.03G229000(dist=2977)
Chr03	43100941	T	C	C	T	intergenic	gene:Glyma.03G228900(dist=2177),gene:Glyma.03G229000(dist=2966)
Chr03	43100951	C	T	T	C	intergenic	gene:Glyma.03G228900(dist=2187),gene:Glyma.03G229000(dist=2956)
Chr03	43100955	T	A	A	T	intergenic	gene:Glyma.03G228900(dist=2191),gene:Glyma.03G229000(dist=2952)
Chr03	43100980	G	A	A	G	intergenic	gene:Glyma.03G228900(dist=2216),gene:Glyma.03G229000(dist=2927)
Chr03	43100985	T	C	C	T	intergenic	gene:Glyma.03G228900(dist=2221),gene:Glyma.03G229000(dist=2922)
Chr03	43100996	A	G	G	A	intergenic	gene:Glyma.03G228900(dist=2232),gene:Glyma.03G229000(dist=2911)
Chr03	43101003	T	C	C	T	intergenic	gene:Glyma.03G228900(dist=2239),gene:Glyma.03G229000(dist=2904)
Chr03	43101039	C	T	T	C	intergenic	gene:Glyma.03G228900(dist=2275),gene:Glyma.03G229000(dist=2868)
Chr03	43101077	C	G	G	C	intergenic	gene:Glyma.03G228900(dist=2313),gene:Glyma.03G229000(dist=2830)
Chr03	43101081	A	G	G	A	intergenic	gene:Glyma.03G228900(dist=2317),gene:Glyma.03G229000(dist=2826)
Chr03	43101084	G	A	A	G	intergenic	gene:Glyma.03G228900(dist=2320),gene:Glyma.03G229000(dist=2823)
Chr03	43101095	T	A	A	T	intergenic	gene:Glyma.03G228900(dist=2331),gene:Glyma.03G229000(dist=2812)
Chr03	43101124	G	A	A	G	intergenic	gene:Glyma.03G228900(dist=2360),gene:Glyma.03G229000(dist=2783)
Chr03	43101164	G	A	A	G	intergenic	gene:Glyma.03G228900(dist=2400),gene:Glyma.03G229000(dist=2743)
Chr03	43101238	T	A	A	T	intergenic	gene:Glyma.03G228900(dist=2474),gene:Glyma.03G229000(dist=2669)
Chr03	43101244	T	A	A	T	intergenic	gene:Glyma.03G228900(dist=2480),gene:Glyma.03G229000(dist=2663)
Chr03	43101250	C	A	A	C	intergenic	gene:Glyma.03G228900(dist=2486),gene:Glyma.03G229000(dist=2657)
Chr03	43101251	G	A	A	G	intergenic	gene:Glyma.03G228900(dist=2487),gene:Glyma.03G229000(dist=2656)
Chr03	43101256	A	C	C	A	intergenic	gene:Glyma.03G228900(dist=2492),gene:Glyma.03G229000(dist=2651)
Chr03	43101261	T	C	C	T	intergenic	gene:Glyma.03G228900(dist=2497),gene:Glyma.03G229000(dist=2646)
Chr03	43101320	G	C	C	G	intergenic	gene:Glyma.03G228900(dist=2556),gene:Glyma.03G229000(dist=2587)
Chr03	43101360	C	T	T	C	intergenic	gene:Glyma.03G228900(dist=2596),gene:Glyma.03G229000(dist=2547)
Chr03	43101387	C	A	A	C	intergenic	gene:Glyma.03G228900(dist=2623),gene:Glyma.03G229000(dist=2520)
Chr03	43101399	C	T	T	C	intergenic	gene:Glyma.03G228900(dist=2635),gene:Glyma.03G229000(dist=2508)
Chr03	43101947	T	C	C	T	intergenic	gene:Glyma.03G228900(dist=3183),gene:Glyma.03G229000(dist=1960)
Chr03	43102014	T	A	A	T	intergenic	gene:Glyma.03G228900(dist=3250),gene:Glyma.03G229000(dist=1893)
Chr03	43102338	C	A	A	C	intergenic	gene:Glyma.03G228900(dist=3574),gene:Glyma.03G229000(dist=1569)
Chr03	43102535	G	C	C	G	intergenic	gene:Glyma.03G228900(dist=3771),gene:Glyma.03G229000(dist=1372)
Chr03	43102539	G	A	A	G	intergenic	gene:Glyma.03G228900(dist=3775),gene:Glyma.03G229000(dist=1368)
Chr03	43102565	G	A	A	G	intergenic	gene:Glyma.03G228900(dist=3801),gene:Glyma.03G229000(dist=1342)
Chr03	43102580	G	A	A	G	intergenic	gene:Glyma.03G228900(dist=3816),gene:Glyma.03G229000(dist=1327)
Chr03	43103016	C	G	G	C	upstream	gene:Glyma.03G229000(dist=891)
Chr03	43103021	G	T	T	G	upstream	gene:Glyma.03G229000(dist=886)
Chr03	43103399	A	C	C	A	upstream	gene:Glyma.03G229000(dist=508)
Chr03	43103483	T	C	C	T	upstream	gene:Glyma.03G229000(dist=424)
Chr03	43103507	T	A	T	A	upstream	gene:Glyma.03G229000(dist=400)
Chr03	43103902	G	A	A	G	upstream	gene:Glyma.03G229000(dist=5)
Chr03	43104890	A	C	C	A	exonic nonsynonymous SNV	gene:Glyma.03G229000:transcript:KRH68407:exon1:c.A365C:p.Q122P,
Chr03	43105102	A	G	G	A	exonic nonsynonymous SNV	gene:Glyma.03G229000:transcript:KRH68407:exon1:c.A577G:p.S193G,
Chr03	43105853	G	T	T	G	intronic	gene:Glyma.03G229000
Chr03	43106386	C	T	T	C	exonic synonymous SNV	gene:Glyma.03G229000:transcript:KRH68407:exon3:c.C1257T:p.T419T,
Chr03	43106665	G	T	T	G	intronic	gene:Glyma.03G229000
Chr03	43106952	C	G	G	C	intronic	gene:Glyma.03G229000
Chr03	43107036	T	C	C	T	intronic	gene:Glyma.03G229000
Chr03	43107328	A	G	G	A	exonic nonsynonymous SNV	gene:Glyma.03G229000:transcript:KRH68407:exon4:c.A1384G:p.K462E,
Chr03	43107728	T	A	A	T	intronic	gene:Glyma.03G229000
Chr03	43108588	G	A	A	G	intronic	gene:Glyma.03G229000
Chr03	43109904	T	G	G	T	intronic	gene:Glyma.03G229000
Chr03	43110304	C	T	T	C	intronic	gene:Glyma.03G229000
Chr03	43111477	C	T	T	C	intronic	gene:Glyma.03G229000
Chr03	43111715	C	T	T	C	intronic	gene:Glyma.03G229000
Chr03	43111750	T	A	A	T	intronic	gene:Glyma.03G229000
Chr03	43111886	A	C	C	A	intronic	gene:Glyma.03G229000
Chr03	43112002	G	C	C	G	intronic	gene:Glyma.03G229000
Chr03	43112659	G	T	T	G	UTR3	gene:Glyma.03G229000(transcript:KRH68407:c.*387G>T)
Chr03	43113096	C	A	A	C	UTR3	gene:Glyma.03G229000(transcript:KRH68407:c.*824C>A)
Chr03	43113098	A	G	G	A	UTR3	gene:Glyma.03G229000(transcript:KRH68407:c.*826A>G)
Chr03	43113132	A	G	G	A	UTR3	gene:Glyma.03G229000(transcript:KRH68407:c.*860A>G)
Chr03	43113156	A	T	T	A	downstream	gene:Glyma.03G229000(dist=14)
Chr03	43113952	G	A	A	G	downstream	gene:Glyma.03G229000(dist=810)
Chr03	43114003	A	G	G	A	downstream	gene:Glyma.03G229000(dist=861)
Chr03	43114265	C	G	G	C	intergenic	gene:Glyma.03G229000(dist=1123),gene:Glyma.03G229100(dist=10692)
Chr03	43114328	A	T	T	A	intergenic	gene:Glyma.03G229000(dist=1186),gene:Glyma.03G229100(dist=10629)
Chr03	43114340	A	C	C	A	intergenic	gene:Glyma.03G229000(dist=1198),gene:Glyma.03G229100(dist=10617)
Chr03	43114344	G	A	A	G	intergenic	gene:Glyma.03G229000(dist=1202),gene:Glyma.03G229100(dist=10613)
Chr03	43114376	C	G	G	C	intergenic	gene:Glyma.03G229000(dist=1234),gene:Glyma.03G229100(dist=10581)
Chr03	43114413	G	A	A	G	intergenic	gene:Glyma.03G229000(dist=1271),gene:Glyma.03G229100(dist=10544)
Chr03	43114473	A	T	T	A	intergenic	gene:Glyma.03G229000(dist=1331),gene:Glyma.03G229100(dist=10484)
Chr03	43114561	G	A	A	G	intergenic	gene:Glyma.03G229000(dist=1419),gene:Glyma.03G229100(dist=10396)
Chr03	43114587	A	G	G	A	intergenic	gene:Glyma.03G229000(dist=1445),gene:Glyma.03G229100(dist=10370)
Chr03	43114590	G	A	A	G	intergenic	gene:Glyma.03G229000(dist=1448),gene:Glyma.03G229100(dist=10367)
Chr03	43114614	A	C	C	A	intergenic	gene:Glyma.03G229000(dist=1472),gene:Glyma.03G229100(dist=10343)
Chr03	43114898	G	A	A	G	intergenic	gene:Glyma.03G229000(dist=1756),gene:Glyma.03G229100(dist=10059)
Chr03	43114907	G	T	T	G	intergenic	gene:Glyma.03G229000(dist=1765),gene:Glyma.03G229100(dist=10050)
Chr03	43114920	C	T	T	C	intergenic	gene:Glyma.03G229000(dist=1778),gene:Glyma.03G229100(dist=10037)
Chr03	43114927	A	G	G	A	intergenic	gene:Glyma.03G229000(dist=1785),gene:Glyma.03G229100(dist=10030)
Chr03	43114965	G	A	A	G	intergenic	gene:Glyma.03G229000(dist=1823),gene:Glyma.03G229100(dist=9992)
Chr03	43115006	G	C	C	G	intergenic	gene:Glyma.03G229000(dist=1864),gene:Glyma.03G229100(dist=9951)
Chr03	43115041	A	G	G	A	intergenic	gene:Glyma.03G229000(dist=1899),gene:Glyma.03G229100(dist=9916)
Chr03	43115117	A	C	C	A	intergenic	gene:Glyma.03G229000(dist=1975),gene:Glyma.03G229100(dist=9840)
Chr03	43115168	G	A	A	G	intergenic	gene:Glyma.03G229000(dist=2026),gene:Glyma.03G229100(dist=9789)
Chr03	43115308	G	T	T	G	intergenic	gene:Glyma.03G229000(dist=2166),gene:Glyma.03G229100(dist=9649)
Chr03	43115429	A	T	T	A	intergenic	gene:Glyma.03G229000(dist=2287),gene:Glyma.03G229100(dist=9528)
Chr03	43115675	C	T	T	C	intergenic	gene:Glyma.03G229000(dist=2533),gene:Glyma.03G229100(dist=9282)
Chr03	43115811	A	C	C	A	intergenic	gene:Glyma.03G229000(dist=2669),gene:Glyma.03G229100(dist=9146)
Chr03	43115838	A	T	T	A	intergenic	gene:Glyma.03G229000(dist=2696),gene:Glyma.03G229100(dist=9119)
Chr03	43116004	A	G	G	A	intergenic	gene:Glyma.03G229000(dist=2862),gene:Glyma.03G229100(dist=8953)
Chr03	43116101	G	A	A	G	intergenic	gene:Glyma.03G229000(dist=2959),gene:Glyma.03G229100(dist=8856)
Chr03	43116112	A	G	G	A	intergenic	gene:Glyma.03G229000(dist=2970),gene:Glyma.03G229100(dist=8845)
Chr03	43116257	A	T	T	A	intergenic	gene:Glyma.03G229000(dist=3115),gene:Glyma.03G229100(dist=8700)
Chr03	43116265	A	G	G	A	intergenic	gene:Glyma.03G229000(dist=3123),gene:Glyma.03G229100(dist=8692)
Chr03	43116676	A	T	T	A	intergenic	gene:Glyma.03G229000(dist=3534),gene:Glyma.03G229100(dist=8281)
Chr03	43116756	T	A	A	T	intergenic	gene:Glyma.03G229000(dist=3614),gene:Glyma.03G229100(dist=8201)
Chr03	43116777	G	A	A	G	intergenic	gene:Glyma.03G229000(dist=3635),gene:Glyma.03G229100(dist=8180)
Chr03	43116787	A	T	T	A	intergenic	gene:Glyma.03G229000(dist=3645),gene:Glyma.03G229100(dist=8170)
Chr03	43117102	T	C	C	T	intergenic	gene:Glyma.03G229000(dist=3960),gene:Glyma.03G229100(dist=7855)
Chr03	43117140	G	A	A	G	intergenic	gene:Glyma.03G229000(dist=3998),gene:Glyma.03G229100(dist=7817)
Chr03	43117164	A	G	G	A	intergenic	gene:Glyma.03G229000(dist=4022),gene:Glyma.03G229100(dist=7793)
Chr03	43117172	G	A	A	G	intergenic	gene:Glyma.03G229000(dist=4030),gene:Glyma.03G229100(dist=7785)
Chr03	43117183	A	G	G	A	intergenic	gene:Glyma.03G229000(dist=4041),gene:Glyma.03G229100(dist=7774)
Chr03	43117334	A	T	T	A	intergenic	gene:Glyma.03G229000(dist=4192),gene:Glyma.03G229100(dist=7623)
Chr03	43118102	A	C	C	A	intergenic	gene:Glyma.03G229000(dist=4960),gene:Glyma.03G229100(dist=6855)
Chr03	43118179	T	C	C	T	intergenic	gene:Glyma.03G229000(dist=5037),gene:Glyma.03G229100(dist=6778)
Chr03	43118208	A	C	C	A	intergenic	gene:Glyma.03G229000(dist=5066),gene:Glyma.03G229100(dist=6749)
Chr03	43118215	G	A	A	G	intergenic	gene:Glyma.03G229000(dist=5073),gene:Glyma.03G229100(dist=6742)
Chr03	43118278	T	C	C	T	intergenic	gene:Glyma.03G229000(dist=5136),gene:Glyma.03G229100(dist=6679)
Chr03	43118310	G	A	G	A	intergenic	gene:Glyma.03G229000(dist=5168),gene:Glyma.03G229100(dist=6647)
Chr03	43118543	G	A	A	G	intergenic	gene:Glyma.03G229000(dist=5401),gene:Glyma.03G229100(dist=6414)
Chr03	43118622	T	C	C	T	intergenic	gene:Glyma.03G229000(dist=5480),gene:Glyma.03G229100(dist=6335)
Chr03	43118646	G	A	A	G	intergenic	gene:Glyma.03G229000(dist=5504),gene:Glyma.03G229100(dist=6311)
Chr03	43118654	C	T	T	C	intergenic	gene:Glyma.03G229000(dist=5512),gene:Glyma.03G229100(dist=6303)
Chr03	43118763	T	C	C	T	intergenic	gene:Glyma.03G229000(dist=5621),gene:Glyma.03G229100(dist=6194)
Chr03	43118851	C	T	T	C	intergenic	gene:Glyma.03G229000(dist=5709),gene:Glyma.03G229100(dist=6106)
Chr03	43118853	A	G	G	A	intergenic	gene:Glyma.03G229000(dist=5711),gene:Glyma.03G229100(dist=6104)
Chr03	43118858	C	T	T	C	intergenic	gene:Glyma.03G229000(dist=5716),gene:Glyma.03G229100(dist=6099)
Chr03	43119048	A	G	G	A	intergenic	gene:Glyma.03G229000(dist=5906),gene:Glyma.03G229100(dist=5909)
Chr03	43121997	T	A	A	T	intergenic	gene:Glyma.03G229000(dist=8855),gene:Glyma.03G229100(dist=2960)
Chr03	43127220	T	C	C	T	exonic synonymous SNV	gene:Glyma.03G229100:transcript:KRH68408:exon4:c.T864C:p.D288D,
Chr03	43133838	T	C	T	C	UTR3	gene:Glyma.03G229200(transcript:KRH68409:c.*118T>C,transcript:KRH68410:c.*118T>C)
Chr03	43134166	A	T	A	T	downstream	gene:Glyma.03G229200(dist=134)
Chr03	43135507	A	C	A	C	intergenic	gene:Glyma.03G229200(dist=1475),gene:Glyma.03G229300(dist=3634)
Chr03	43135564	T	G	T	G	intergenic	gene:Glyma.03G229200(dist=1532),gene:Glyma.03G229300(dist=3577)
Chr03	43136041	G	C	C	G	intergenic	gene:Glyma.03G229200(dist=2009),gene:Glyma.03G229300(dist=3100)
Chr03	43136987	C	A	A	C	intergenic	gene:Glyma.03G229200(dist=2955),gene:Glyma.03G229300(dist=2154)
Chr03	43137141	G	A	A	G	intergenic	gene:Glyma.03G229200(dist=3109),gene:Glyma.03G229300(dist=2000)
Chr03	43137147	G	C	C	G	intergenic	gene:Glyma.03G229200(dist=3115),gene:Glyma.03G229300(dist=1994)
Chr03	43137227	T	A	A	T	intergenic	gene:Glyma.03G229200(dist=3195),gene:Glyma.03G229300(dist=1914)
Chr03	43137228	A	C	C	A	intergenic	gene:Glyma.03G229200(dist=3196),gene:Glyma.03G229300(dist=1913)
Chr03	43137529	C	A	A	C	intergenic	gene:Glyma.03G229200(dist=3497),gene:Glyma.03G229300(dist=1612)
Chr03	43140733	C	G	G	C	intronic	gene:Glyma.03G229300
Chr03	43141531	A	G	G	A	UTR5	gene:Glyma.03G229300(transcript:KRH68413:c.-77T>C,transcript:KRH68412:c.-77T>C,transcript:KRH68411:c.-77T>C)
Chr03	43144163	A	G	G	A	upstream	gene:Glyma.03G229400(dist=165)
Chr03	43144998	T	C	T	C	exonic nonsynonymous SNV	gene:Glyma.03G229400:transcript:KRH68414:exon3:c.T368C:p.L123P,
Chr03	43145425	G	A	A	G	intronic	gene:Glyma.03G229400
Chr03	43145934	T	C	T	C	intronic	gene:Glyma.03G229400
Chr03	43147672	A	G	A	G	intronic	gene:Glyma.03G229400
Chr03	43148147	C	T	C	T	intronic	gene:Glyma.03G229400
Chr03	43148201	T	C	C	T	intronic	gene:Glyma.03G229400
Chr03	43148338	C	T	C	T	intronic	gene:Glyma.03G229400
Chr03	43148712	G	A	A	G	intronic	gene:Glyma.03G229400
Chr03	43149214	T	C	C	T	intronic	gene:Glyma.03G229400
Chr03	43149239	C	T	T	C	exonic nonsynonymous SNV	gene:Glyma.03G229400:transcript:KRH68414:exon10:c.C1219T:p.R407C,
Chr03	43149623	G	A	A	G	intronic	gene:Glyma.03G229400
Chr03	43151180	T	C	C	T	downstream	gene:Glyma.03G229400(dist=506)
Chr03	43151841	G	A	A	G	intergenic	gene:Glyma.03G229400(dist=1167),gene:Glyma.03G229500(dist=3281)
Chr03	43151858	C	T	T	C	intergenic	gene:Glyma.03G229400(dist=1184),gene:Glyma.03G229500(dist=3264)
Chr03	43151936	C	T	C	T	intergenic	gene:Glyma.03G229400(dist=1262),gene:Glyma.03G229500(dist=3186)
Chr03	43151976	C	G	G	C	intergenic	gene:Glyma.03G229400(dist=1302),gene:Glyma.03G229500(dist=3146)
Chr03	43151988	C	A	A	C	intergenic	gene:Glyma.03G229400(dist=1314),gene:Glyma.03G229500(dist=3134)
Chr03	43152121	A	T	T	A	intergenic	gene:Glyma.03G229400(dist=1447),gene:Glyma.03G229500(dist=3001)
Chr03	43152186	C	T	C	T	intergenic	gene:Glyma.03G229400(dist=1512),gene:Glyma.03G229500(dist=2936)
Chr03	43152254	C	T	T	C	intergenic	gene:Glyma.03G229400(dist=1580),gene:Glyma.03G229500(dist=2868)
Chr03	43152263	C	T	T	C	intergenic	gene:Glyma.03G229400(dist=1589),gene:Glyma.03G229500(dist=2859)
Chr03	43152383	G	A	G	A	intergenic	gene:Glyma.03G229400(dist=1709),gene:Glyma.03G229500(dist=2739)
Chr03	43152744	A	G	A	G	intergenic	gene:Glyma.03G229400(dist=2070),gene:Glyma.03G229500(dist=2378)
Chr03	43152921	T	C	C	T	intergenic	gene:Glyma.03G229400(dist=2247),gene:Glyma.03G229500(dist=2201)
Chr03	43153298	A	G	G	A	intergenic	gene:Glyma.03G229400(dist=2624),gene:Glyma.03G229500(dist=1824)
Chr03	43153329	T	A	A	T	intergenic	gene:Glyma.03G229400(dist=2655),gene:Glyma.03G229500(dist=1793)
Chr03	43153798	G	C	C	G	intergenic	gene:Glyma.03G229400(dist=3124),gene:Glyma.03G229500(dist=1324)
Chr03	43154022	G	T	T	G	intergenic	gene:Glyma.03G229400(dist=3348),gene:Glyma.03G229500(dist=1100)
Chr03	43154046	C	A	A	C	intergenic	gene:Glyma.03G229400(dist=3372),gene:Glyma.03G229500(dist=1076)
Chr03	43154132	T	A	T	A	upstream	gene:Glyma.03G229500(dist=990)
Chr03	43154385	C	T	T	C	upstream	gene:Glyma.03G229500(dist=737)
Chr03	43155094	T	A	T	A	upstream	gene:Glyma.03G229500(dist=28)
Chr03	43155267	C	T	T	C	UTR5	gene:Glyma.03G229500(transcript:KRH68415:c.-190C>T)
Chr03	43156392	A	G	A	G	downstream	gene:Glyma.03G229500(dist=89)
Chr03	43156608	A	T	T	A	downstream	gene:Glyma.03G229500(dist=305)
Chr03	43156778	A	T	A	T	downstream	gene:Glyma.03G229500(dist=475)
Chr03	43156832	C	T	C	T	downstream	gene:Glyma.03G229500(dist=529)
Chr03	43157185	T	A	T	A	downstream	gene:Glyma.03G229500,gene:Glyma.03G229600(dist=914)
Chr03	43157297	G	A	G	A	downstream	gene:Glyma.03G229500,gene:Glyma.03G229600(dist=802)
Chr03	43157330	T	C	T	C	downstream	gene:Glyma.03G229600(dist=769)
Chr03	43157333	T	C	T	C	downstream	gene:Glyma.03G229600(dist=766)
Chr03	43157505	C	G	G	C	downstream	gene:Glyma.03G229600(dist=594)
Chr03	43157524	A	G	A	G	downstream	gene:Glyma.03G229600(dist=575)
Chr03	43157664	T	A	T	A	downstream	gene:Glyma.03G229600(dist=435)
Chr03	43157767	G	A	G	A	downstream	gene:Glyma.03G229600(dist=332)
Chr03	43157816	T	C	T	C	downstream	gene:Glyma.03G229600(dist=283)
Chr03	43158161	A	G	A	G	UTR3	gene:Glyma.03G229600(transcript:KRH68416:c.*237T>C)
Chr03	43158540	T	C	T	C	exonic nonsynonymous SNV	gene:Glyma.03G229600:transcript:KRH68416:exon5:c.A950G:p.Q317R,
Chr03	43158886	G	A	G	A	intronic	gene:Glyma.03G229600
Chr03	43158897	G	T	G	T	intronic	gene:Glyma.03G229600
Chr03	43159583	T	C	C	T	intronic	gene:Glyma.03G229600
Chr03	43159952	T	C	T	C	intronic	gene:Glyma.03G229600
Chr03	43160191	A	G	G	A	intronic	gene:Glyma.03G229600
Chr03	43161385	C	A	A	C	upstream	gene:Glyma.03G229600(dist=14)
Chr03	43161641	T	A	A	T	upstream	gene:Glyma.03G229600(dist=270)
Chr03	43161826	A	T	A	T	upstream	gene:Glyma.03G229600(dist=455)
Chr03	43162020	G	A	A	G	upstream	gene:Glyma.03G229600(dist=649)
Chr03	43162054	G	A	A	G	upstream	gene:Glyma.03G229600(dist=683)
Chr03	43162068	T	C	C	T	upstream	gene:Glyma.03G229600(dist=697)
Chr03	43162163	G	A	A	G	upstream	gene:Glyma.03G229600(dist=792)
Chr03	43162179	G	A	A	G	upstream	gene:Glyma.03G229600(dist=808)
Chr03	43162209	G	T	T	G	upstream	gene:Glyma.03G229600(dist=838)
Chr03	43162230	G	A	A	G	upstream	gene:Glyma.03G229600(dist=859)
Chr03	43162236	T	C	C	T	upstream	gene:Glyma.03G229600(dist=865)
Chr03	43162347	A	G	G	A	upstream	gene:Glyma.03G229600(dist=976)
Chr03	43162361	C	T	T	C	upstream	gene:Glyma.03G229600(dist=990)
Chr03	43162364	A	C	C	A	upstream	gene:Glyma.03G229600(dist=993)
Chr03	43162439	A	G	G	A	intergenic	gene:Glyma.03G229600(dist=1068),gene:Glyma.03G229700(dist=4694)
Chr03	43162460	T	C	C	T	intergenic	gene:Glyma.03G229600(dist=1089),gene:Glyma.03G229700(dist=4673)
Chr03	43162496	A	G	G	A	intergenic	gene:Glyma.03G229600(dist=1125),gene:Glyma.03G229700(dist=4637)
Chr03	43163303	G	C	C	G	intergenic	gene:Glyma.03G229600(dist=1932),gene:Glyma.03G229700(dist=3830)
Chr03	43164556	C	T	T	C	intergenic	gene:Glyma.03G229600(dist=3185),gene:Glyma.03G229700(dist=2577)
Chr03	43164666	C	T	T	C	intergenic	gene:Glyma.03G229600(dist=3295),gene:Glyma.03G229700(dist=2467)
Chr03	43164780	T	C	C	T	intergenic	gene:Glyma.03G229600(dist=3409),gene:Glyma.03G229700(dist=2353)
Chr03	43164839	G	A	A	G	intergenic	gene:Glyma.03G229600(dist=3468),gene:Glyma.03G229700(dist=2294)
Chr03	43165840	A	G	G	A	intergenic	gene:Glyma.03G229600(dist=4469),gene:Glyma.03G229700(dist=1293)
Chr03	43166813	G	C	C	G	upstream	gene:Glyma.03G229700(dist=320)
Chr03	43167520	A	G	G	A	intronic	gene:Glyma.03G229700
Chr03	43169579	T	A	A	T	intronic	gene:Glyma.03G229700
Chr03	43169905	G	A	A	G	intronic	gene:Glyma.03G229700
Chr03	43171292	T	A	A	T	downstream	gene:Glyma.03G229700(dist=647)
Chr03	43172481	A	T	T	A	UTR3	gene:Glyma.03G229800(transcript:KRH68419:c.*204T>A)
Chr03	43173017	G	T	T	G	exonic nonsynonymous SNV	gene:Glyma.03G229800:transcript:KRH68419:exon3:c.C766A:p.Q256K,
Chr03	43173577	G	T	T	G	intronic	gene:Glyma.03G229800
Chr03	43173994	T	C	C	T	intronic	gene:Glyma.03G229800
Chr03	43174006	A	T	T	A	intronic	gene:Glyma.03G229800
Chr03	43174007	A	T	T	A	intronic	gene:Glyma.03G229800
Chr03	43174016	A	C	C	A	intronic	gene:Glyma.03G229800
Chr03	43174115	A	C	C	A	intronic	gene:Glyma.03G229800
Chr03	43174219	G	A	A	G	intronic	gene:Glyma.03G229800
Chr03	43174239	G	T	T	G	intronic	gene:Glyma.03G229800
Chr03	43174440	C	T	T	C	intronic	gene:Glyma.03G229800
Chr03	43174442	G	C	C	G	intronic	gene:Glyma.03G229800
Chr03	43176620	G	C	C	G	upstream	gene:Glyma.03G229800(dist=933)
Chr03	43177211	A	T	T	A	intergenic	gene:Glyma.03G229800(dist=1524),gene:Glyma.03G229900(dist=12450)
Chr03	43178493	A	G	G	A	intergenic	gene:Glyma.03G229800(dist=2806),gene:Glyma.03G229900(dist=11168)
Chr03	43178502	G	C	C	G	intergenic	gene:Glyma.03G229800(dist=2815),gene:Glyma.03G229900(dist=11159)
Chr03	43178819	T	A	A	T	intergenic	gene:Glyma.03G229800(dist=3132),gene:Glyma.03G229900(dist=10842)
Chr03	43182571	C	A	A	C	intergenic	gene:Glyma.03G229800(dist=6884),gene:Glyma.03G229900(dist=7090)
Chr03	43182944	G	T	T	G	intergenic	gene:Glyma.03G229800(dist=7257),gene:Glyma.03G229900(dist=6717)
Chr03	43183166	A	G	G	A	intergenic	gene:Glyma.03G229800(dist=7479),gene:Glyma.03G229900(dist=6495)
Chr03	43183211	T	A	A	T	intergenic	gene:Glyma.03G229800(dist=7524),gene:Glyma.03G229900(dist=6450)
Chr03	43183940	G	A	A	G	intergenic	gene:Glyma.03G229800(dist=8253),gene:Glyma.03G229900(dist=5721)
Chr03	43184133	C	T	T	C	intergenic	gene:Glyma.03G229800(dist=8446),gene:Glyma.03G229900(dist=5528)
Chr03	43187860	G	A	A	G	intergenic	gene:Glyma.03G229800(dist=12173),gene:Glyma.03G229900(dist=1801)
Chr03	43188004	G	A	G	A	intergenic	gene:Glyma.03G229800(dist=12317),gene:Glyma.03G229900(dist=1657)
Chr03	43188028	T	C	C	T	intergenic	gene:Glyma.03G229800(dist=12341),gene:Glyma.03G229900(dist=1633)
Chr03	43188242	T	C	C	T	intergenic	gene:Glyma.03G229800(dist=12555),gene:Glyma.03G229900(dist=1419)
Chr03	43188257	T	C	C	T	intergenic	gene:Glyma.03G229800(dist=12570),gene:Glyma.03G229900(dist=1404)
Chr03	43188266	C	T	T	C	intergenic	gene:Glyma.03G229800(dist=12579),gene:Glyma.03G229900(dist=1395)
Chr03	43188658	T	G	G	T	intergenic	gene:Glyma.03G229800(dist=12971),gene:Glyma.03G229900(dist=1003)
Chr03	43188714	T	A	A	T	upstream	gene:Glyma.03G229900(dist=947)
Chr03	43188933	G	T	T	G	upstream	gene:Glyma.03G229900(dist=728)
Chr03	43189161	C	T	T	C	upstream	gene:Glyma.03G229900(dist=500)
Chr03	43190217	T	G	G	T	UTR3	gene:Glyma.03G229900(transcript:KRH68420:c.*227T>G)
Chr03	43190262	T	C	C	T	UTR3	gene:Glyma.03G229900(transcript:KRH68420:c.*272T>C)
Chr03	43190433	C	A	A	C	UTR3	gene:Glyma.03G229900(transcript:KRH68420:c.*443C>A)
Chr03	43190451	G	A	A	G	UTR3	gene:Glyma.03G229900(transcript:KRH68420:c.*461G>A)
Chr03	43190466	A	G	G	A	UTR3	gene:Glyma.03G229900(transcript:KRH68420:c.*476A>G)
Chr03	43190527	C	G	G	C	downstream	gene:Glyma.03G229900,gene:Glyma.03G230000(dist=270)
Chr03	43190667	C	T	T	C	downstream	gene:Glyma.03G229900,gene:Glyma.03G230000(dist=130)
Chr03	43190710	T	C	C	T	downstream	gene:Glyma.03G229900,gene:Glyma.03G230000(dist=87)
Chr03	43190770	T	C	C	T	downstream	gene:Glyma.03G229900,gene:Glyma.03G230000(dist=27)
Chr03	43190783	G	A	A	G	downstream	gene:Glyma.03G229900,gene:Glyma.03G230000(dist=14)
Chr03	43190802	C	G	G	C	UTR3	gene:Glyma.03G230000(transcript:KRH68421:c.*433G>C)
Chr03	43190831	G	A	A	G	UTR3	gene:Glyma.03G230000(transcript:KRH68421:c.*404C>T)
Chr03	43191000	C	A	A	C	UTR3	gene:Glyma.03G230000(transcript:KRH68421:c.*235G>T)
Chr03	43192596	G	A	A	G	intronic	gene:Glyma.03G230000
Chr03	43192745	A	T	T	A	intronic	gene:Glyma.03G230000
Chr03	43192941	T	C	C	T	intronic	gene:Glyma.03G230000
Chr03	43192971	G	T	T	G	intronic	gene:Glyma.03G230000
Chr03	43192982	G	A	A	G	intronic	gene:Glyma.03G230000
Chr03	43192985	C	T	T	C	intronic	gene:Glyma.03G230000
Chr03	43193267	G	C	C	G	intronic	gene:Glyma.03G230000
Chr03	43193350	A	T	T	A	intronic	gene:Glyma.03G230000
Chr03	43194935	A	T	T	A	intronic	gene:Glyma.03G230100
Chr03	43195209	T	A	T	A	intronic	gene:Glyma.03G230100
Chr03	43195248	T	G	T	G	intronic	gene:Glyma.03G230100
Chr03	43196076	A	T	T	A	intronic	gene:Glyma.03G230100
Chr03	43196244	A	T	T	A	intronic	gene:Glyma.03G230100
Chr03	43196378	A	T	T	A	exonic nonsynonymous SNV	gene:Glyma.03G230100:transcript:KRH68422:exon5:c.A232T:p.S78C,
Chr03	43196384	G	T	T	G	exonic nonsynonymous SNV	gene:Glyma.03G230100:transcript:KRH68422:exon5:c.G238T:p.A80S,
Chr03	43196415	T	A	A	T	exonic nonsynonymous SNV	gene:Glyma.03G230100:transcript:KRH68422:exon5:c.T269A:p.I90K,
Chr03	43196475	G	T	T	G	intronic	gene:Glyma.03G230100
Chr03	43196905	A	G	G	A	intronic	gene:Glyma.03G230100
Chr03	43196933	A	G	G	A	intronic	gene:Glyma.03G230100
Chr03	43199670	T	C	C	T	exonic synonymous SNV	gene:Glyma.03G230200:transcript:KRH68424:exon4:c.T276C:p.N92N,gene:Glyma.03G230200:transcript:KRH68423:exon5:c.T342C:p.N114N,
Chr03	43200895	C	A	A	C	intronic	gene:Glyma.03G230200
Chr03	43200901	G	A	A	G	intronic	gene:Glyma.03G230200
Chr03	43201351	A	G	G	A	exonic synonymous SNV	gene:Glyma.03G230200:transcript:KRH68424:exon7:c.A819G:p.P273P,gene:Glyma.03G230200:transcript:KRH68423:exon8:c.A885G:p.P295P,
Chr03	43202676	T	G	G	T	UTR3	gene:Glyma.03G230300(transcript:KRH68425:c.*155A>C)
Chr03	43202758	C	T	T	C	UTR3	gene:Glyma.03G230300(transcript:KRH68425:c.*73G>A)
Chr03	43202793	A	C	C	A	UTR3	gene:Glyma.03G230300(transcript:KRH68425:c.*38T>G)
Chr03	43203095	A	C	C	A	intronic	gene:Glyma.03G230300
Chr03	43203705	C	T	T	C	exonic synonymous SNV	gene:Glyma.03G230300:transcript:KRH68425:exon2:c.G180A:p.S60S,
Chr03	43204221	G	A	A	G	intronic	gene:Glyma.03G230300
Chr03	43204533	T	A	A	T	upstream	gene:Glyma.03G230300(dist=35)
Chr03	43204610	T	A	A	T	upstream	gene:Glyma.03G230300(dist=112)
Chr03	43204620	G	A	A	G	upstream	gene:Glyma.03G230300(dist=122)
Chr03	43204656	T	G	G	T	upstream	gene:Glyma.03G230300,gene:Glyma.03G230400(dist=995)
Chr03	43204719	C	T	T	C	upstream	gene:Glyma.03G230300,gene:Glyma.03G230400(dist=932)
Chr03	43204726	T	C	C	T	upstream	gene:Glyma.03G230300,gene:Glyma.03G230400(dist=925)
Chr03	43204875	G	A	A	G	upstream	gene:Glyma.03G230300,gene:Glyma.03G230400(dist=776)
Chr03	43205622	A	G	G	A	upstream	gene:Glyma.03G230400(dist=29)
Chr03	43205721	T	C	C	T	UTR5	gene:Glyma.03G230400(transcript:KRH68426:c.-78T>C)
Chr03	43205722	T	C	C	T	UTR5	gene:Glyma.03G230400(transcript:KRH68426:c.-77T>C)
Chr03	43206180	G	A	A	G	exonic nonsynonymous SNV	gene:Glyma.03G230400:transcript:KRH68426:exon1:c.G382A:p.A128T,
Chr03	43206274	A	T	T	A	exonic nonsynonymous SNV	gene:Glyma.03G230400:transcript:KRH68426:exon1:c.A476T:p.K159M,
Chr03	43207124	C	A	A	C	intronic	gene:Glyma.03G230400
Chr03	43207151	T	G	G	T	intronic	gene:Glyma.03G230400
Chr03	43207422	G	A	A	G	intronic	gene:Glyma.03G230400
Chr03	43207784	T	C	C	T	intronic	gene:Glyma.03G230400
Chr03	43207996	C	T	T	C	exonic synonymous SNV	gene:Glyma.03G230400:transcript:KRH68426:exon4:c.C1152T:p.A384A,
Chr03	43209793	C	A	A	C	downstream	gene:Glyma.03G230400,gene:Glyma.03G230500(dist=201)
Chr03	43209895	T	A	A	T	downstream	gene:Glyma.03G230400,gene:Glyma.03G230500(dist=99)
Chr03	43210076	A	C	C	A	exonic nonsynonymous SNV	gene:Glyma.03G230500:transcript:KRH68427:exon1:c.T1913G:p.L638R,
Chr03	43210077	G	A	A	G	exonic nonsynonymous SNV	gene:Glyma.03G230500:transcript:KRH68427:exon1:c.C1912T:p.L638F,
Chr03	43210255	A	T	T	A	exonic synonymous SNV	gene:Glyma.03G230500:transcript:KRH68427:exon1:c.T1734A:p.A578A,
Chr03	43213208	G	T	T	G	intergenic	gene:Glyma.03G230500(dist=1220),gene:Glyma.03G230600(dist=2227)
Chr03	43213820	A	G	A	G	intergenic	gene:Glyma.03G230500(dist=1832),gene:Glyma.03G230600(dist=1615)
Chr03	43213910	A	T	A	T	intergenic	gene:Glyma.03G230500(dist=1922),gene:Glyma.03G230600(dist=1525)
Chr03	43214157	A	C	A	C	intergenic	gene:Glyma.03G230500(dist=2169),gene:Glyma.03G230600(dist=1278)
Chr03	43214534	T	C	C	T	downstream	gene:Glyma.03G230600(dist=901)
Chr03	43214992	C	T	T	C	downstream	gene:Glyma.03G230600(dist=443)
Chr03	43215012	G	A	A	G	downstream	gene:Glyma.03G230600(dist=423)
Chr03	43215151	A	G	A	G	downstream	gene:Glyma.03G230600(dist=284)
Chr03	43215170	A	G	G	A	downstream	gene:Glyma.03G230600(dist=265)
Chr03	43215199	G	A	A	G	downstream	gene:Glyma.03G230600(dist=236)
Chr03	43215231	A	T	T	A	downstream	gene:Glyma.03G230600(dist=204)
Chr03	43215234	A	G	G	A	downstream	gene:Glyma.03G230600(dist=201)
Chr03	43216376	T	C	T	C	UTR5	gene:Glyma.03G230600(transcript:KRH68428:c.-59A>G)
Chr03	43216387	C	G	C	G	UTR5	gene:Glyma.03G230600(transcript:KRH68428:c.-70G>C)
Chr03	43216488	T	A	A	T	UTR5	gene:Glyma.03G230600(transcript:KRH68428:c.-171A>T)
Chr03	43216616	G	A	A	G	upstream	gene:Glyma.03G230600(dist=100)
Chr03	43216654	C	A	C	A	upstream	gene:Glyma.03G230600(dist=138)
Chr03	43216667	C	T	C	T	upstream	gene:Glyma.03G230600(dist=151)
Chr03	43216683	C	T	T	C	upstream	gene:Glyma.03G230600(dist=167)
Chr03	43216733	G	A	G	A	upstream	gene:Glyma.03G230600(dist=217)
Chr03	43216746	A	G	G	A	upstream	gene:Glyma.03G230600(dist=230)
Chr03	43216752	T	C	C	T	upstream	gene:Glyma.03G230600(dist=236)
Chr03	43216766	C	T	T	C	upstream	gene:Glyma.03G230600(dist=250)
Chr03	43216817	G	A,T	G	A	upstream	gene:Glyma.03G230600(dist=301)
Chr03	43216821	C	T	T	C	upstream	gene:Glyma.03G230600(dist=305)
Chr03	43216822	T	C	C	T	upstream	gene:Glyma.03G230600(dist=306)
Chr03	43218419	C	G	C	G	intergenic	gene:Glyma.03G230600(dist=1903),gene:Glyma.03G230700(dist=1419)
Chr03	43218928	A	T	T	A	downstream	gene:Glyma.03G230700(dist=910)
Chr03	43220331	T	C	C	T	intronic	gene:Glyma.03G230700
Chr03	43221235	T	C	C	T	intronic	gene:Glyma.03G230700
Chr03	43221556	G	T	T	G	intronic	gene:Glyma.03G230700
Chr03	43222240	G	A	A	G	intronic	gene:Glyma.03G230700
Chr03	43222480	A	T	T	A	exonic synonymous SNV	gene:Glyma.03G230700:transcript:KRH68429:exon2:c.T291A:p.L97L,
Chr03	43223044	T	A	A	T	upstream	gene:Glyma.03G230700(dist=191)
Chr03	43223621	T	C	C	T	upstream	gene:Glyma.03G230700(dist=768)
Chr03	43223641	C	T	T	C	upstream	gene:Glyma.03G230700(dist=788)
Chr03	43223656	T	C	C	T	upstream	gene:Glyma.03G230700(dist=803)
Chr03	43223674	T	A	A	T	upstream	gene:Glyma.03G230700(dist=821)
Chr03	43223868	T	C	C	T	intergenic	gene:Glyma.03G230700(dist=1015),gene:Glyma.03G230800(dist=7971)
Chr03	43223928	A	T	T	A	intergenic	gene:Glyma.03G230700(dist=1075),gene:Glyma.03G230800(dist=7911)
Chr03	43224121	C	T	T	C	intergenic	gene:Glyma.03G230700(dist=1268),gene:Glyma.03G230800(dist=7718)
Chr03	43224482	C	T	C	T	intergenic	gene:Glyma.03G230700(dist=1629),gene:Glyma.03G230800(dist=7357)
Chr03	43224650	A	G	A	G	intergenic	gene:Glyma.03G230700(dist=1797),gene:Glyma.03G230800(dist=7189)
Chr03	43224758	G	A	G	A	intergenic	gene:Glyma.03G230700(dist=1905),gene:Glyma.03G230800(dist=7081)
Chr03	43225044	C	T	C	T	intergenic	gene:Glyma.03G230700(dist=2191),gene:Glyma.03G230800(dist=6795)
Chr03	43225356	A	T	A	T	intergenic	gene:Glyma.03G230700(dist=2503),gene:Glyma.03G230800(dist=6483)
Chr03	43225530	T	A	T	A	intergenic	gene:Glyma.03G230700(dist=2677),gene:Glyma.03G230800(dist=6309)
Chr03	43226613	T	C	C	T	intergenic	gene:Glyma.03G230700(dist=3760),gene:Glyma.03G230800(dist=5226)
Chr03	43226644	C	A	A	C	intergenic	gene:Glyma.03G230700(dist=3791),gene:Glyma.03G230800(dist=5195)
Chr03	43226688	T	A	A	T	intergenic	gene:Glyma.03G230700(dist=3835),gene:Glyma.03G230800(dist=5151)
Chr03	43227534	A	C	A	C	intergenic	gene:Glyma.03G230700(dist=4681),gene:Glyma.03G230800(dist=4305)
Chr03	43227585	A	T	T	A	intergenic	gene:Glyma.03G230700(dist=4732),gene:Glyma.03G230800(dist=4254)
Chr03	43227637	T	A	T	A	intergenic	gene:Glyma.03G230700(dist=4784),gene:Glyma.03G230800(dist=4202)
Chr03	43228134	A	G	G	A	intergenic	gene:Glyma.03G230700(dist=5281),gene:Glyma.03G230800(dist=3705)
Chr03	43228386	C	A	C	A	intergenic	gene:Glyma.03G230700(dist=5533),gene:Glyma.03G230800(dist=3453)
Chr03	43228461	G	A	G	A	intergenic	gene:Glyma.03G230700(dist=5608),gene:Glyma.03G230800(dist=3378)
Chr03	43228657	G	A	G	A	intergenic	gene:Glyma.03G230700(dist=5804),gene:Glyma.03G230800(dist=3182)
Chr03	43228698	T	A	T	A	intergenic	gene:Glyma.03G230700(dist=5845),gene:Glyma.03G230800(dist=3141)
Chr03	43228718	T	C	T	C	intergenic	gene:Glyma.03G230700(dist=5865),gene:Glyma.03G230800(dist=3121)
Chr03	43228720	A	T	A	T	intergenic	gene:Glyma.03G230700(dist=5867),gene:Glyma.03G230800(dist=3119)
Chr03	43228850	T	C	T	C	intergenic	gene:Glyma.03G230700(dist=5997),gene:Glyma.03G230800(dist=2989)
Chr03	43228955	C	T	C	T	intergenic	gene:Glyma.03G230700(dist=6102),gene:Glyma.03G230800(dist=2884)
Chr03	43229041	A	T	A	T	intergenic	gene:Glyma.03G230700(dist=6188),gene:Glyma.03G230800(dist=2798)
Chr03	43229043	G	A	G	A	intergenic	gene:Glyma.03G230700(dist=6190),gene:Glyma.03G230800(dist=2796)
Chr03	43229046	A	T	A	T	intergenic	gene:Glyma.03G230700(dist=6193),gene:Glyma.03G230800(dist=2793)
Chr03	43229083	A	T	A	T	intergenic	gene:Glyma.03G230700(dist=6230),gene:Glyma.03G230800(dist=2756)
Chr03	43229094	G	A	A	G	intergenic	gene:Glyma.03G230700(dist=6241),gene:Glyma.03G230800(dist=2745)
Chr03	43229095	A	G	A	G	intergenic	gene:Glyma.03G230700(dist=6242),gene:Glyma.03G230800(dist=2744)
Chr03	43229977	G	C	C	G	intergenic	gene:Glyma.03G230700(dist=7124),gene:Glyma.03G230800(dist=1862)
Chr03	43230085	A	C	C	A	intergenic	gene:Glyma.03G230700(dist=7232),gene:Glyma.03G230800(dist=1754)
Chr03	43230244	G	A	A	G	intergenic	gene:Glyma.03G230700(dist=7391),gene:Glyma.03G230800(dist=1595)
Chr03	43230593	A	T	T	A	intergenic	gene:Glyma.03G230700(dist=7740),gene:Glyma.03G230800(dist=1246)
Chr03	43231242	G	T	T	G	downstream	gene:Glyma.03G230800(dist=597)
Chr03	43231243	C	A	A	C	downstream	gene:Glyma.03G230800(dist=596)
Chr03	43233006	T	C	T	C	upstream	gene:Glyma.03G230800(dist=182)
Chr03	43234757	G	A	A	G	intergenic	gene:Glyma.03G230800(dist=1933),gene:Glyma.03G230900(dist=5015)
Chr03	43234783	C	T	T	C	intergenic	gene:Glyma.03G230800(dist=1959),gene:Glyma.03G230900(dist=4989)
Chr03	43234790	C	T	T	C	intergenic	gene:Glyma.03G230800(dist=1966),gene:Glyma.03G230900(dist=4982)
Chr03	43234806	G	A	A	G	intergenic	gene:Glyma.03G230800(dist=1982),gene:Glyma.03G230900(dist=4966)
Chr03	43234809	C	T	T	C	intergenic	gene:Glyma.03G230800(dist=1985),gene:Glyma.03G230900(dist=4963)
Chr03	43234836	C	T	T	C	intergenic	gene:Glyma.03G230800(dist=2012),gene:Glyma.03G230900(dist=4936)
Chr03	43234844	G	A	A	G	intergenic	gene:Glyma.03G230800(dist=2020),gene:Glyma.03G230900(dist=4928)
Chr03	43234845	G	A	A	G	intergenic	gene:Glyma.03G230800(dist=2021),gene:Glyma.03G230900(dist=4927)
Chr03	43234875	T	C	C	T	intergenic	gene:Glyma.03G230800(dist=2051),gene:Glyma.03G230900(dist=4897)
Chr03	43234884	T	C	C	T	intergenic	gene:Glyma.03G230800(dist=2060),gene:Glyma.03G230900(dist=4888)
Chr03	43235117	C	T	T	C	intergenic	gene:Glyma.03G230800(dist=2293),gene:Glyma.03G230900(dist=4655)
Chr03	43235759	T	G	G	T	intergenic	gene:Glyma.03G230800(dist=2935),gene:Glyma.03G230900(dist=4013)
Chr03	43235784	G	A	A	G	intergenic	gene:Glyma.03G230800(dist=2960),gene:Glyma.03G230900(dist=3988)
Chr03	43235898	A	G	G	A	intergenic	gene:Glyma.03G230800(dist=3074),gene:Glyma.03G230900(dist=3874)
Chr03	43235935	T	C	C	T	intergenic	gene:Glyma.03G230800(dist=3111),gene:Glyma.03G230900(dist=3837)
Chr03	43236126	T	C	C	T	intergenic	gene:Glyma.03G230800(dist=3302),gene:Glyma.03G230900(dist=3646)
Chr03	43237036	T	C	C	T	intergenic	gene:Glyma.03G230800(dist=4212),gene:Glyma.03G230900(dist=2736)
Chr03	43237079	G	C	C	G	intergenic	gene:Glyma.03G230800(dist=4255),gene:Glyma.03G230900(dist=2693)
Chr03	43237996	C	T	T	C	intergenic	gene:Glyma.03G230800(dist=5172),gene:Glyma.03G230900(dist=1776)
Chr03	43238094	A	T	T	A	intergenic	gene:Glyma.03G230800(dist=5270),gene:Glyma.03G230900(dist=1678)
Chr03	43238570	C	T	T	C	intergenic	gene:Glyma.03G230800(dist=5746),gene:Glyma.03G230900(dist=1202)
Chr03	43238702	T	C	C	T	intergenic	gene:Glyma.03G230800(dist=5878),gene:Glyma.03G230900(dist=1070)
Chr03	43238988	A	C	C	A	downstream	gene:Glyma.03G230900(dist=784)
Chr03	43239170	C	T	T	C	downstream	gene:Glyma.03G230900(dist=602)
Chr03	43239197	G	C	C	G	downstream	gene:Glyma.03G230900(dist=575)
Chr03	43239437	A	T	T	A	downstream	gene:Glyma.03G230900(dist=335)
Chr03	43239515	A	C	C	A	downstream	gene:Glyma.03G230900(dist=257)
Chr03	43239542	G	A	A	G	downstream	gene:Glyma.03G230900(dist=230)
Chr03	43240204	C	T	T	C	intronic	gene:Glyma.03G230900
Chr03	43240508	G	A	A	G	intronic	gene:Glyma.03G230900
Chr03	43240568	A	T	T	A	intronic	gene:Glyma.03G230900
Chr03	43240742	A	T	T	A	intronic	gene:Glyma.03G230900
Chr03	43241199	C	T	T	C	intronic	gene:Glyma.03G230900
Chr03	43241218	A	G	G	A	intronic	gene:Glyma.03G230900
Chr03	43241239	C	T	T	C	intronic	gene:Glyma.03G230900
Chr03	43241284	A	G	G	A	intronic	gene:Glyma.03G230900
Chr03	43241298	G	A	A	G	intronic	gene:Glyma.03G230900
Chr03	43241316	T	C	C	T	intronic	gene:Glyma.03G230900
Chr03	43241328	T	C	C	T	intronic	gene:Glyma.03G230900
Chr03	43242018	C	T	C	T	intronic	gene:Glyma.03G230900
Chr03	43242136	G	A	A	G	intronic	gene:Glyma.03G230900
Chr03	43243748	G	T	T	G	exonic nonsynonymous SNV	gene:Glyma.03G230900:transcript:KRH68431:exon5:c.C398A:p.T133N,
Chr03	43243955	A	G	G	A	exonic nonsynonymous SNV	gene:Glyma.03G230900:transcript:KRH68431:exon4:c.T344C:p.V115A,
Chr03	43244503	G	A	A	G	intronic	gene:Glyma.03G230900
Chr03	43244554	C	T	T	C	intronic	gene:Glyma.03G230900
Chr03	43244839	A	C	C	A	intronic	gene:Glyma.03G230900
Chr03	43245366	A	G	G	A	intronic	gene:Glyma.03G230900
Chr03	43247370	G	T	T	G	upstream	gene:Glyma.03G230900(dist=752)
Chr03	43247465	G	C	C	G	upstream	gene:Glyma.03G230900(dist=847)
Chr03	43247528	C	G	G	C	upstream	gene:Glyma.03G230900(dist=910)
Chr03	43247610	C	T	T	C	upstream	gene:Glyma.03G230900(dist=992)
Chr03	43250111	T	G	G	T	intronic	gene:Glyma.03G231000
Chr03	43250156	T	A	A	T	intronic	gene:Glyma.03G231000
Chr03	43250942	T	C	C	T	exonic nonsynonymous SNV	gene:Glyma.03G231000:transcript:KRH68432:exon2:c.T511C:p.S171P,
Chr03	43251153	G	A	A	G	intronic	gene:Glyma.03G231000
Chr03	43252020	C	T	T	C	exonic synonymous SNV	gene:Glyma.03G231000:transcript:KRH68432:exon5:c.C1044T:p.T348T,
Chr03	43252889	T	C	C	T	intronic	gene:Glyma.03G231000
Chr03	43253633	A	T	T	A	downstream	gene:Glyma.03G231000(dist=19)
Chr03	43254406	C	T	T	C	downstream	gene:Glyma.03G231000(dist=792)
Chr03	43254493	A	G	G	A	downstream	gene:Glyma.03G231000(dist=879)
Chr03	43254569	T	G	G	T	downstream	gene:Glyma.03G231000(dist=955)
Chr03	43254775	G	A	A	G	intergenic	gene:Glyma.03G231000(dist=1161),gene:Glyma.03G231100(dist=10217)
Chr03	43254998	G	A	A	G	intergenic	gene:Glyma.03G231000(dist=1384),gene:Glyma.03G231100(dist=9994)
Chr03	43255152	A	T	T	A	intergenic	gene:Glyma.03G231000(dist=1538),gene:Glyma.03G231100(dist=9840)
Chr03	43255193	A	G	G	A	intergenic	gene:Glyma.03G231000(dist=1579),gene:Glyma.03G231100(dist=9799)
Chr03	43255457	C	T	T	C	intergenic	gene:Glyma.03G231000(dist=1843),gene:Glyma.03G231100(dist=9535)
Chr03	43256104	T	C,G	G	C	intergenic	gene:Glyma.03G231000(dist=2490),gene:Glyma.03G231100(dist=8888)
Chr03	43256163	C	T	T	C	intergenic	gene:Glyma.03G231000(dist=2549),gene:Glyma.03G231100(dist=8829)
Chr03	43256184	A	G	G	A	intergenic	gene:Glyma.03G231000(dist=2570),gene:Glyma.03G231100(dist=8808)
Chr03	43256196	A	G	G	A	intergenic	gene:Glyma.03G231000(dist=2582),gene:Glyma.03G231100(dist=8796)
Chr03	43256208	G	A	A	G	intergenic	gene:Glyma.03G231000(dist=2594),gene:Glyma.03G231100(dist=8784)
Chr03	43256227	T	C	C	T	intergenic	gene:Glyma.03G231000(dist=2613),gene:Glyma.03G231100(dist=8765)
Chr03	43256449	A	G	G	A	intergenic	gene:Glyma.03G231000(dist=2835),gene:Glyma.03G231100(dist=8543)
Chr03	43257558	C	T	T	C	intergenic	gene:Glyma.03G231000(dist=3944),gene:Glyma.03G231100(dist=7434)
Chr03	43257641	C	T	T	C	intergenic	gene:Glyma.03G231000(dist=4027),gene:Glyma.03G231100(dist=7351)
Chr03	43257744	C	T	T	C	intergenic	gene:Glyma.03G231000(dist=4130),gene:Glyma.03G231100(dist=7248)
Chr03	43257935	A	G	G	A	intergenic	gene:Glyma.03G231000(dist=4321),gene:Glyma.03G231100(dist=7057)
Chr03	43257953	A	C	C	A	intergenic	gene:Glyma.03G231000(dist=4339),gene:Glyma.03G231100(dist=7039)
Chr03	43257958	T	C	C	T	intergenic	gene:Glyma.03G231000(dist=4344),gene:Glyma.03G231100(dist=7034)
Chr03	43257977	A	G	G	A	intergenic	gene:Glyma.03G231000(dist=4363),gene:Glyma.03G231100(dist=7015)
Chr03	43257996	A	T	T	A	intergenic	gene:Glyma.03G231000(dist=4382),gene:Glyma.03G231100(dist=6996)
Chr03	43259538	C	G	G	C	intergenic	gene:Glyma.03G231000(dist=5924),gene:Glyma.03G231100(dist=5454)
Chr03	43260444	C	T	T	C	intergenic	gene:Glyma.03G231000(dist=6830),gene:Glyma.03G231100(dist=4548)
Chr03	43261582	C	A	A	C	intergenic	gene:Glyma.03G231000(dist=7968),gene:Glyma.03G231100(dist=3410)
Chr03	43261687	G	C	G	C	intergenic	gene:Glyma.03G231000(dist=8073),gene:Glyma.03G231100(dist=3305)
Chr03	43263126	A	G	G	A	intergenic	gene:Glyma.03G231000(dist=9512),gene:Glyma.03G231100(dist=1866)
Chr03	43263402	T	C	C	T	intergenic	gene:Glyma.03G231000(dist=9788),gene:Glyma.03G231100(dist=1590)
Chr03	43263890	C	T	T	C	intergenic	gene:Glyma.03G231000(dist=10276),gene:Glyma.03G231100(dist=1102)
Chr03	43264830	A	G	G	A	upstream	gene:Glyma.03G231100(dist=162)
Chr03	43264935	T	C	C	T	upstream	gene:Glyma.03G231100(dist=57)
Chr03	43265500	C	G	C	G	UTR5	gene:Glyma.03G231100(transcript:KRH68433:c.-304C>G,transcript:KRH68434:c.-304C>G)
Chr03	43266434	C	T	T	C	intronic	gene:Glyma.03G231100
Chr03	43266729	T	C	C	T	intronic	gene:Glyma.03G231100
Chr03	43270575	G	A	A	G	intronic	gene:Glyma.03G231100
Chr03	43270692	A	G	G	A	intronic	gene:Glyma.03G231100
Chr03	43271907	G	T	T	G	downstream	gene:Glyma.03G231100(dist=468)
Chr03	43272851	T	A	T	A	intergenic	gene:Glyma.03G231100(dist=1412),gene:Glyma.03G231200(dist=2495)
Chr03	43273932	A	C	C	A	intergenic	gene:Glyma.03G231100(dist=2493),gene:Glyma.03G231200(dist=1414)
Chr03	43275499	C	A	A	C	UTR3	gene:Glyma.03G231200(transcript:KRH68436:c.*287G>T)
Chr03	43275582	T	C	C	T	UTR3	gene:Glyma.03G231200(transcript:KRH68436:c.*204A>G)
Chr03	43278085	C	A	A	C	intergenic	gene:Glyma.03G231200(dist=1261),gene:Glyma.03G231300(dist=8159)
Chr03	43278354	A	G	G	A	intergenic	gene:Glyma.03G231200(dist=1530),gene:Glyma.03G231300(dist=7890)
Chr03	43278557	A	G	G	A	intergenic	gene:Glyma.03G231200(dist=1733),gene:Glyma.03G231300(dist=7687)
Chr03	43279435	T	G	G	T	intergenic	gene:Glyma.03G231200(dist=2611),gene:Glyma.03G231300(dist=6809)
Chr03	43279485	C	T	T	C	intergenic	gene:Glyma.03G231200(dist=2661),gene:Glyma.03G231300(dist=6759)
Chr03	43281213	A	T	T	A	intergenic	gene:Glyma.03G231200(dist=4389),gene:Glyma.03G231300(dist=5031)
Chr03	43282128	T	A	T	A	intergenic	gene:Glyma.03G231200(dist=5304),gene:Glyma.03G231300(dist=4116)
Chr03	43285747	T	C	C	T	downstream	gene:Glyma.03G231300(dist=497)
Chr03	43288252	T	A	A	T	exonic synonymous SNV	gene:Glyma.03G231300:transcript:KRH68438:exon1:c.A69T:p.T23T,gene:Glyma.03G231300:transcript:KRH68437:exon1:c.A69T:p.T23T,
Chr03	43290216	A	G	G	A	intergenic	gene:Glyma.03G231300(dist=1724),gene:Glyma.03G231400(dist=2196)
Chr03	43291586	T	C	C	T	downstream	gene:Glyma.03G231400(dist=826)
Chr03	43291953	T	C	C	T	downstream	gene:Glyma.03G231400(dist=459)
Chr03	43292884	A	T	T	A	exonic nonsynonymous SNV	gene:Glyma.03G231400:transcript:KRH68441:exon1:c.T41A:p.V14E,
Chr03	43292997	G	A	A	G	upstream	gene:Glyma.03G231400(dist=73)
Chr03	43293005	G	A	A	G	upstream	gene:Glyma.03G231400(dist=81)
Chr03	43293931	A	T	T	A	intergenic	gene:Glyma.03G231400(dist=1007),gene:Glyma.03G231500(dist=1401)
Chr03	43295924	A	T	T	A	exonic synonymous SNV	gene:Glyma.03G231500:transcript:KRH68442:exon3:c.T432A:p.I144I,
Chr03	43295972	T	C	C	T	exonic synonymous SNV	gene:Glyma.03G231500:transcript:KRH68442:exon3:c.A384G:p.Q128Q,
Chr03	43296045	A	T	T	A	intronic	gene:Glyma.03G231500
Chr03	43296081	A	T	T	A	exonic synonymous SNV	gene:Glyma.03G231500:transcript:KRH68442:exon2:c.T354A:p.V118V,
Chr03	43296390	T	C	C	T	intronic	gene:Glyma.03G231500
Chr03	43296949	G	T	T	G	UTR5	gene:Glyma.03G231500(transcript:KRH68442:c.-213C>A)
Chr03	43297693	A	G	G	A	UTR5	gene:Glyma.03G231500(transcript:KRH68442:c.-957T>C)
Chr03	43297987	C	A	A	C	UTR5	gene:Glyma.03G231500(transcript:KRH68442:c.-1251G>T)
Chr03	43298144	C	T	T	C	upstream	gene:Glyma.03G231500(dist=28)
Chr03	43298382	T	C	C	T	upstream	gene:Glyma.03G231500(dist=266)
Chr03	43298516	T	A	A	T	upstream	gene:Glyma.03G231500(dist=400)
Chr03	43298574	C	A	A	C	upstream	gene:Glyma.03G231500(dist=458)
Chr03	43298794	T	C	C	T	upstream	gene:Glyma.03G231500(dist=678)
Chr03	43299014	A	G	G	A	upstream	gene:Glyma.03G231500(dist=898)
Chr03	43299535	C	A	A	C	downstream	gene:Glyma.03G231600(dist=801)
Chr03	43299739	T	G	G	T	downstream	gene:Glyma.03G231600(dist=597)
Chr03	43302276	A	C	C	A	downstream	gene:Glyma.03G231700(dist=116)
Chr03	43302488	G	A	A	G	UTR3	gene:Glyma.03G231700(transcript:KRH68444:c.*220C>T)
Chr03	43304426	G	A	A	G	upstream	gene:Glyma.03G231700(dist=76)
Chr03	43305644	T	A	A	T	intergenic	gene:Glyma.03G231700(dist=1294),gene:Glyma.03G231800(dist=4810)
Chr03	43305920	T	C	C	T	intergenic	gene:Glyma.03G231700(dist=1570),gene:Glyma.03G231800(dist=4534)
Chr03	43306232	T	C	C	T	intergenic	gene:Glyma.03G231700(dist=1882),gene:Glyma.03G231800(dist=4222)
Chr03	43306301	A	G	G	A	intergenic	gene:Glyma.03G231700(dist=1951),gene:Glyma.03G231800(dist=4153)
Chr03	43306631	G	A	A	G	intergenic	gene:Glyma.03G231700(dist=2281),gene:Glyma.03G231800(dist=3823)
Chr03	43306710	C	T	T	C	intergenic	gene:Glyma.03G231700(dist=2360),gene:Glyma.03G231800(dist=3744)
Chr03	43306977	G	A	A	G	intergenic	gene:Glyma.03G231700(dist=2627),gene:Glyma.03G231800(dist=3477)
Chr03	43307071	T	C	C	T	intergenic	gene:Glyma.03G231700(dist=2721),gene:Glyma.03G231800(dist=3383)
Chr03	43307298	T	C	C	T	intergenic	gene:Glyma.03G231700(dist=2948),gene:Glyma.03G231800(dist=3156)
Chr03	43307444	G	A	A	G	intergenic	gene:Glyma.03G231700(dist=3094),gene:Glyma.03G231800(dist=3010)
Chr03	43307958	A	G	G	A	intergenic	gene:Glyma.03G231700(dist=3608),gene:Glyma.03G231800(dist=2496)
Chr03	43307999	G	A	A	G	intergenic	gene:Glyma.03G231700(dist=3649),gene:Glyma.03G231800(dist=2455)
Chr03	43308077	G	A	A	G	intergenic	gene:Glyma.03G231700(dist=3727),gene:Glyma.03G231800(dist=2377)
Chr03	43308297	A	G	G	A	intergenic	gene:Glyma.03G231700(dist=3947),gene:Glyma.03G231800(dist=2157)
Chr03	43309238	T	A	A	T	intergenic	gene:Glyma.03G231700(dist=4888),gene:Glyma.03G231800(dist=1216)
Chr03	43310966	T	A	A	T	intronic	gene:Glyma.03G231800
Chr03	43310989	A	G	G	A	intronic	gene:Glyma.03G231800
Chr03	43313178	G	A	A	G	downstream	gene:Glyma.03G231800(dist=223)
Chr03	43313387	G	T	T	G	downstream	gene:Glyma.03G231800(dist=432)
Chr03	43313504	C	A	A	C	downstream	gene:Glyma.03G231800(dist=549)
Chr03	43315331	A	G	G	A	intronic	gene:Glyma.03G231900
Chr03	43315339	G	A	A	G	intronic	gene:Glyma.03G231900
Chr03	43315574	T	C	C	T	intronic	gene:Glyma.03G231900
Chr03	43315741	T	A	A	T	intronic	gene:Glyma.03G231900
Chr03	43316037	A	C	C	A	intronic	gene:Glyma.03G231900
Chr03	43316052	G	A	A	G	intronic	gene:Glyma.03G231900
Chr03	43317506	A	T	T	A	intronic	gene:Glyma.03G231900
Chr03	43320144	G	A	A	G	upstream	gene:Glyma.03G231900(dist=321)
Chr03	43320160	T	C	C	T	upstream	gene:Glyma.03G231900(dist=337)
Chr03	43320168	A	G	G	A	upstream	gene:Glyma.03G231900(dist=345)
Chr03	43320179	T	G	G	T	upstream	gene:Glyma.03G231900(dist=356)
Chr03	43320233	C	T	T	C	upstream	gene:Glyma.03G231900(dist=410)
Chr03	43320276	T	C	C	T	upstream	gene:Glyma.03G231900(dist=453)
Chr03	43320444	G	A	A	G	upstream	gene:Glyma.03G231900(dist=621)
Chr03	43320470	T	C	C	T	upstream	gene:Glyma.03G231900(dist=647)
Chr03	43320514	G	A	A	G	upstream	gene:Glyma.03G231900(dist=691)
Chr03	43320593	G	C	C	G	upstream	gene:Glyma.03G231900(dist=770)
Chr03	43320674	A	G	G	A	upstream	gene:Glyma.03G231900(dist=851)
Chr03	43320880	C	T	T	C	intergenic	gene:Glyma.03G231900(dist=1057),gene:Glyma.03G232000(dist=3814)
Chr03	43320956	G	A	A	G	intergenic	gene:Glyma.03G231900(dist=1133),gene:Glyma.03G232000(dist=3738)
Chr03	43321017	C	T	T	C	intergenic	gene:Glyma.03G231900(dist=1194),gene:Glyma.03G232000(dist=3677)
Chr03	43321134	T	A	A	T	intergenic	gene:Glyma.03G231900(dist=1311),gene:Glyma.03G232000(dist=3560)
Chr03	43321637	A	T	T	A	intergenic	gene:Glyma.03G231900(dist=1814),gene:Glyma.03G232000(dist=3057)
Chr03	43321857	A	G	G	A	intergenic	gene:Glyma.03G231900(dist=2034),gene:Glyma.03G232000(dist=2837)
Chr03	43321878	A	T	T	A	intergenic	gene:Glyma.03G231900(dist=2055),gene:Glyma.03G232000(dist=2816)
Chr03	43321912	T	C	C	T	intergenic	gene:Glyma.03G231900(dist=2089),gene:Glyma.03G232000(dist=2782)
Chr03	43322019	A	G	G	A	intergenic	gene:Glyma.03G231900(dist=2196),gene:Glyma.03G232000(dist=2675)
Chr03	43322207	G	A	A	G	intergenic	gene:Glyma.03G231900(dist=2384),gene:Glyma.03G232000(dist=2487)
Chr03	43322251	T	C	C	T	intergenic	gene:Glyma.03G231900(dist=2428),gene:Glyma.03G232000(dist=2443)
Chr03	43322327	T	G	G	T	intergenic	gene:Glyma.03G231900(dist=2504),gene:Glyma.03G232000(dist=2367)
Chr03	43322336	G	A	A	G	intergenic	gene:Glyma.03G231900(dist=2513),gene:Glyma.03G232000(dist=2358)
Chr03	43323351	A	T	T	A	intergenic	gene:Glyma.03G231900(dist=3528),gene:Glyma.03G232000(dist=1343)
Chr03	43323405	C	T	T	C	intergenic	gene:Glyma.03G231900(dist=3582),gene:Glyma.03G232000(dist=1289)
Chr03	43324840	G	T	T	G	exonic nonsynonymous SNV	gene:Glyma.03G232000:transcript:KRH68449:exon1:c.G57T:p.M19I,
Chr03	43324918	T	C	C	T	exonic synonymous SNV	gene:Glyma.03G232000:transcript:KRH68449:exon1:c.T135C:p.R45R,
Chr03	43327470	A	G	G	A	intronic	gene:Glyma.03G232000
Chr03	43328583	C	T	T	C	downstream	gene:Glyma.03G232000(dist=225)
Chr03	43328721	G	A	A	G	downstream	gene:Glyma.03G232000(dist=363)
Chr03	43328738	T	C	C	T	downstream	gene:Glyma.03G232000(dist=380)
Chr03	43329209	C	G	G	C	downstream	gene:Glyma.03G232000(dist=851)
Chr03	43329288	C	A	A	C	downstream	gene:Glyma.03G232000(dist=930)
Chr03	43329353	A	T	T	A	downstream	gene:Glyma.03G232000(dist=995)
Chr03	43329356	T	C	C	T	downstream	gene:Glyma.03G232000(dist=998)
Chr03	43330322	G	A	A	G	downstream	gene:Glyma.03G232100(dist=908)
Chr03	43330541	A	T	T	A	downstream	gene:Glyma.03G232100(dist=689)
Chr03	43331038	T	G	G	T	downstream	gene:Glyma.03G232100(dist=192)
Chr03	43331201	C	T	T	C	downstream	gene:Glyma.03G232100(dist=29)
Chr03	43331880	A	T	T	A	exonic synonymous SNV	gene:Glyma.03G232100:transcript:KRH68450:exon1:c.T549A:p.T183T,
Chr03	43332024	A	G	G	A	exonic synonymous SNV	gene:Glyma.03G232100:transcript:KRH68450:exon1:c.T405C:p.D135D,
Chr03	43332297	G	A	A	G	exonic synonymous SNV	gene:Glyma.03G232100:transcript:KRH68450:exon1:c.C132T:p.S44S,
Chr03	43332305	A	G	G	A	exonic nonsynonymous SNV	gene:Glyma.03G232100:transcript:KRH68450:exon1:c.T124C:p.S42P,
Chr03	43332483	A	G	G	A	UTR5	gene:Glyma.03G232100(transcript:KRH68450:c.-55T>C)
Chr03	43332509	G	A	A	G	UTR5	gene:Glyma.03G232100(transcript:KRH68450:c.-81C>T)
Chr03	43332653	G	C	C	G	UTR5	gene:Glyma.03G232100(transcript:KRH68450:c.-225C>G)
Chr03	43333266	T	A	A	T	upstream	gene:Glyma.03G232100(dist=533)
Chr03	43333665	A	T	T	A	upstream	gene:Glyma.03G232100(dist=932)
Chr03	43333771	C	T	T	C	intergenic	gene:Glyma.03G232100(dist=1038),gene:Glyma.03G232200(dist=2466)
Chr03	43333793	T	C	C	T	intergenic	gene:Glyma.03G232100(dist=1060),gene:Glyma.03G232200(dist=2444)
Chr03	43333988	T	C	C	T	intergenic	gene:Glyma.03G232100(dist=1255),gene:Glyma.03G232200(dist=2249)
Chr03	43334082	T	G	G	T	intergenic	gene:Glyma.03G232100(dist=1349),gene:Glyma.03G232200(dist=2155)
Chr03	43334128	A	T	T	A	intergenic	gene:Glyma.03G232100(dist=1395),gene:Glyma.03G232200(dist=2109)
Chr03	43334161	G	T	T	G	intergenic	gene:Glyma.03G232100(dist=1428),gene:Glyma.03G232200(dist=2076)
Chr03	43334255	G	T	T	G	intergenic	gene:Glyma.03G232100(dist=1522),gene:Glyma.03G232200(dist=1982)
Chr03	43334338	G	A	A	G	intergenic	gene:Glyma.03G232100(dist=1605),gene:Glyma.03G232200(dist=1899)
Chr03	43334372	C	T	T	C	intergenic	gene:Glyma.03G232100(dist=1639),gene:Glyma.03G232200(dist=1865)
Chr03	43334690	A	T	T	A	intergenic	gene:Glyma.03G232100(dist=1957),gene:Glyma.03G232200(dist=1547)
Chr03	43335368	A	C	C	A	downstream	gene:Glyma.03G232200(dist=869)
Chr03	43335388	A	G	G	A	downstream	gene:Glyma.03G232200(dist=849)
Chr03	43335455	G	A	A	G	downstream	gene:Glyma.03G232200(dist=782)
Chr03	43335483	T	C	C	T	downstream	gene:Glyma.03G232200(dist=754)
Chr03	43335580	T	C	C	T	downstream	gene:Glyma.03G232200(dist=657)
Chr03	43335639	T	C	C	T	downstream	gene:Glyma.03G232200(dist=598)
Chr03	43335714	C	T	T	C	downstream	gene:Glyma.03G232200(dist=523)
Chr03	43335730	G	A	A	G	downstream	gene:Glyma.03G232200(dist=507)
Chr03	43335909	T	G	G	T	downstream	gene:Glyma.03G232200(dist=328)
Chr03	43336087	A	C	C	A	downstream	gene:Glyma.03G232200(dist=150)
Chr03	43336292	A	C	C	A	UTR3	gene:Glyma.03G232200(transcript:KRH68452:c.*277T>G)
Chr03	43336488	A	G	G	A	UTR3	gene:Glyma.03G232200(transcript:KRH68452:c.*81T>C)
Chr03	43336926	A	T	T	A	exonic synonymous SNV	gene:Glyma.03G232200:transcript:KRH68452:exon4:c.T2187A:p.T729T,gene:Glyma.03G232200:transcript:KRH68451:exon5:c.T2382A:p.T794T,
Chr03	43336965	T	G	G	T	exonic synonymous SNV	gene:Glyma.03G232200:transcript:KRH68452:exon4:c.A2148C:p.P716P,gene:Glyma.03G232200:transcript:KRH68451:exon5:c.A2343C:p.P781P,
Chr03	43337194	A	T	T	A	exonic nonsynonymous SNV	gene:Glyma.03G232200:transcript:KRH68452:exon4:c.T1919A:p.L640Q,gene:Glyma.03G232200:transcript:KRH68451:exon5:c.T2114A:p.L705Q,
Chr03	43337270	T	G	G	T	intronic	gene:Glyma.03G232200
Chr03	43338048	T	C	C	T	intronic	gene:Glyma.03G232200
Chr03	43338081	G	A	A	G	intronic	gene:Glyma.03G232200
Chr03	43338120	T	C	C	T	exonic nonsynonymous SNV	gene:Glyma.03G232200:transcript:KRH68452:exon2:c.A1712G:p.Q571R,gene:Glyma.03G232200:transcript:KRH68451:exon3:c.A1907G:p.Q636R,
Chr03	43338515	G	A	A	G	exonic synonymous SNV	gene:Glyma.03G232200:transcript:KRH68452:exon2:c.C1317T:p.S439S,gene:Glyma.03G232200:transcript:KRH68451:exon3:c.C1512T:p.S504S,
Chr03	43338876	G	A	A	G	exonic nonsynonymous SNV	gene:Glyma.03G232200:transcript:KRH68452:exon2:c.C956T:p.S319L,gene:Glyma.03G232200:transcript:KRH68451:exon3:c.C1151T:p.S384L,
Chr03	43338975	G	T	T	G	exonic nonsynonymous SNV	gene:Glyma.03G232200:transcript:KRH68452:exon2:c.C857A:p.T286K,gene:Glyma.03G232200:transcript:KRH68451:exon3:c.C1052A:p.T351K,
Chr03	43339270	A	T	T	A	exonic nonsynonymous SNV	gene:Glyma.03G232200:transcript:KRH68452:exon2:c.T562A:p.L188M,gene:Glyma.03G232200:transcript:KRH68451:exon3:c.T757A:p.L253M,
Chr03	43339340	A	G	G	A	exonic synonymous SNV	gene:Glyma.03G232200:transcript:KRH68452:exon2:c.T492C:p.T164T,gene:Glyma.03G232200:transcript:KRH68451:exon3:c.T687C:p.T229T,
Chr03	43339361	C	A	A	C	exonic synonymous SNV	gene:Glyma.03G232200:transcript:KRH68452:exon2:c.G471T:p.S157S,gene:Glyma.03G232200:transcript:KRH68451:exon3:c.G666T:p.S222S,
Chr03	43339362	G	A	A	G	exonic nonsynonymous SNV	gene:Glyma.03G232200:transcript:KRH68452:exon2:c.C470T:p.S157L,gene:Glyma.03G232200:transcript:KRH68451:exon3:c.C665T:p.S222L,
Chr03	43339572	A	G	G	A	exonic nonsynonymous SNV	gene:Glyma.03G232200:transcript:KRH68452:exon2:c.T260C:p.V87A,gene:Glyma.03G232200:transcript:KRH68451:exon3:c.T455C:p.V152A,
Chr03	43339868	T	C	C	T	exonic synonymous SNV	gene:Glyma.03G232200:transcript:KRH68451:exon3:c.A159G:p.K53K,
Chr03	43340326	T	A	A	T	UTR5	gene:Glyma.03G232200(transcript:KRH68452:c.-114A>T)
Chr03	43340345	A	T	T	A	UTR5	gene:Glyma.03G232200(transcript:KRH68452:c.-133T>A)
Chr03	43340531	G	T	T	G	UTR5	gene:Glyma.03G232200(transcript:KRH68452:c.-319C>A)
Chr03	43340553	A	G	G	A	UTR5	gene:Glyma.03G232200(transcript:KRH68452:c.-341T>C)
Chr03	43340610	T	C	C	T	UTR5	gene:Glyma.03G232200(transcript:KRH68452:c.-398A>G)
Chr03	43341148	T	A	A	T	upstream	gene:Glyma.03G232200(dist=138)
Chr03	43341191	G	A	A	G	upstream	gene:Glyma.03G232200(dist=181)
Chr03	43341254	T	C	C	T	upstream	gene:Glyma.03G232200(dist=244)
Chr03	43341278	G	C	C	G	upstream	gene:Glyma.03G232200(dist=268)
Chr03	43341332	C	G	G	C	upstream	gene:Glyma.03G232200(dist=322)
Chr03	43341361	A	G	G	A	upstream	gene:Glyma.03G232200(dist=351)
Chr03	43341378	A	G	G	A	upstream	gene:Glyma.03G232200(dist=368)
Chr03	43341388	G	A	A	G	upstream	gene:Glyma.03G232200(dist=378)
Chr03	43341433	A	C	C	A	upstream	gene:Glyma.03G232200(dist=423)
Chr03	43341454	G	A	A	G	upstream	gene:Glyma.03G232200(dist=444)
Chr03	43341455	T	C	C	T	upstream	gene:Glyma.03G232200(dist=445)
Chr03	43341490	C	T	T	C	upstream	gene:Glyma.03G232200(dist=480)
Chr03	43341543	G	A	A	G	upstream	gene:Glyma.03G232200(dist=533)
Chr03	43341552	T	A	A	T	upstream	gene:Glyma.03G232200(dist=542)
Chr03	43341553	T	A	A	T	upstream	gene:Glyma.03G232200(dist=543)
Chr03	43341599	G	A	A	G	upstream	gene:Glyma.03G232200(dist=589)
Chr03	43341637	A	G	G	A	upstream	gene:Glyma.03G232200(dist=627)
Chr03	43341658	G	A	A	G	upstream	gene:Glyma.03G232200(dist=648)
Chr03	43341809	C	T	T	C	upstream	gene:Glyma.03G232200(dist=799)
Chr03	43341820	A	T	T	A	upstream	gene:Glyma.03G232200(dist=810)
Chr03	43341821	C	T	T	C	upstream	gene:Glyma.03G232200(dist=811)
Chr03	43341915	G	C	C	G	upstream	gene:Glyma.03G232200(dist=905)
Chr03	43342235	G	A	A	G	intergenic	gene:Glyma.03G232200(dist=1225),gene:Glyma.03G232300(dist=2531)
Chr03	43342494	A	C	C	A	intergenic	gene:Glyma.03G232200(dist=1484),gene:Glyma.03G232300(dist=2272)
Chr03	43342782	C	G	G	C	intergenic	gene:Glyma.03G232200(dist=1772),gene:Glyma.03G232300(dist=1984)
Chr03	43342827	A	G	G	A	intergenic	gene:Glyma.03G232200(dist=1817),gene:Glyma.03G232300(dist=1939)
Chr03	43342956	C	T	T	C	intergenic	gene:Glyma.03G232200(dist=1946),gene:Glyma.03G232300(dist=1810)
Chr03	43342958	A	G	G	A	intergenic	gene:Glyma.03G232200(dist=1948),gene:Glyma.03G232300(dist=1808)
Chr03	43342975	A	G	G	A	intergenic	gene:Glyma.03G232200(dist=1965),gene:Glyma.03G232300(dist=1791)
Chr03	43342984	C	G	G	C	intergenic	gene:Glyma.03G232200(dist=1974),gene:Glyma.03G232300(dist=1782)
Chr03	43342988	A	G	G	A	intergenic	gene:Glyma.03G232200(dist=1978),gene:Glyma.03G232300(dist=1778)
Chr03	43342996	A	G	G	A	intergenic	gene:Glyma.03G232200(dist=1986),gene:Glyma.03G232300(dist=1770)
Chr03	43343001	G	A	A	G	intergenic	gene:Glyma.03G232200(dist=1991),gene:Glyma.03G232300(dist=1765)
Chr03	43343154	C	G	G	C	intergenic	gene:Glyma.03G232200(dist=2144),gene:Glyma.03G232300(dist=1612)
Chr03	43343160	G	C	C	G	intergenic	gene:Glyma.03G232200(dist=2150),gene:Glyma.03G232300(dist=1606)
Chr03	43343190	C	T	T	C	intergenic	gene:Glyma.03G232200(dist=2180),gene:Glyma.03G232300(dist=1576)
Chr03	43343262	G	A	A	G	intergenic	gene:Glyma.03G232200(dist=2252),gene:Glyma.03G232300(dist=1504)
Chr03	43343341	T	C	C	T	intergenic	gene:Glyma.03G232200(dist=2331),gene:Glyma.03G232300(dist=1425)
Chr03	43343384	T	G	G	T	intergenic	gene:Glyma.03G232200(dist=2374),gene:Glyma.03G232300(dist=1382)
Chr03	43343423	G	A	A	G	intergenic	gene:Glyma.03G232200(dist=2413),gene:Glyma.03G232300(dist=1343)
Chr03	43343450	C	T	T	C	intergenic	gene:Glyma.03G232200(dist=2440),gene:Glyma.03G232300(dist=1316)
Chr03	43343459	G	T	T	G	intergenic	gene:Glyma.03G232200(dist=2449),gene:Glyma.03G232300(dist=1307)
Chr03	43343460	C	T	T	C	intergenic	gene:Glyma.03G232200(dist=2450),gene:Glyma.03G232300(dist=1306)
Chr03	43343496	T	C	C	T	intergenic	gene:Glyma.03G232200(dist=2486),gene:Glyma.03G232300(dist=1270)
Chr03	43343509	A	G	G	A	intergenic	gene:Glyma.03G232200(dist=2499),gene:Glyma.03G232300(dist=1257)
Chr03	43343568	T	A	A	T	intergenic	gene:Glyma.03G232200(dist=2558),gene:Glyma.03G232300(dist=1198)
Chr03	43343583	G	A	A	G	intergenic	gene:Glyma.03G232200(dist=2573),gene:Glyma.03G232300(dist=1183)
Chr03	43343601	C	T	T	C	intergenic	gene:Glyma.03G232200(dist=2591),gene:Glyma.03G232300(dist=1165)
Chr03	43343612	G	A	A	G	intergenic	gene:Glyma.03G232200(dist=2602),gene:Glyma.03G232300(dist=1154)
Chr03	43343636	A	T	T	A	intergenic	gene:Glyma.03G232200(dist=2626),gene:Glyma.03G232300(dist=1130)
Chr03	43343638	A	G	G	A	intergenic	gene:Glyma.03G232200(dist=2628),gene:Glyma.03G232300(dist=1128)
Chr03	43343656	G	A	A	G	intergenic	gene:Glyma.03G232200(dist=2646),gene:Glyma.03G232300(dist=1110)
Chr03	43343663	C	T	T	C	intergenic	gene:Glyma.03G232200(dist=2653),gene:Glyma.03G232300(dist=1103)
Chr03	43343716	C	A	A	C	intergenic	gene:Glyma.03G232200(dist=2706),gene:Glyma.03G232300(dist=1050)
Chr03	43343742	T	C	C	T	intergenic	gene:Glyma.03G232200(dist=2732),gene:Glyma.03G232300(dist=1024)
Chr03	43343814	A	G	G	A	downstream	gene:Glyma.03G232300(dist=952)
Chr03	43343822	C	T	T	C	downstream	gene:Glyma.03G232300(dist=944)
Chr03	43343870	T	C	C	T	downstream	gene:Glyma.03G232300(dist=896)
Chr03	43343962	G	A	A	G	downstream	gene:Glyma.03G232300(dist=804)
Chr03	43343972	T	C	C	T	downstream	gene:Glyma.03G232300(dist=794)
Chr03	43344039	G	A	A	G	downstream	gene:Glyma.03G232300(dist=727)
Chr03	43344072	A	C	C	A	downstream	gene:Glyma.03G232300(dist=694)
Chr03	43344092	A	G	G	A	downstream	gene:Glyma.03G232300(dist=674)
Chr03	43344103	C	A	A	C	downstream	gene:Glyma.03G232300(dist=663)
Chr03	43344123	T	C	C	T	downstream	gene:Glyma.03G232300(dist=643)
Chr03	43344147	T	G	G	T	downstream	gene:Glyma.03G232300(dist=619)
Chr03	43344158	G	T	T	G	downstream	gene:Glyma.03G232300(dist=608)
Chr03	43344193	A	G	G	A	downstream	gene:Glyma.03G232300(dist=573)
Chr03	43344194	G	A	A	G	downstream	gene:Glyma.03G232300(dist=572)
Chr03	43344228	C	T	T	C	downstream	gene:Glyma.03G232300(dist=538)
Chr03	43344308	C	T	T	C	downstream	gene:Glyma.03G232300(dist=458)
Chr03	43344380	A	T	T	A	downstream	gene:Glyma.03G232300(dist=386)
Chr03	43344394	T	C	C	T	downstream	gene:Glyma.03G232300(dist=372)
Chr03	43344533	T	A	A	T	downstream	gene:Glyma.03G232300(dist=233)
Chr03	43344716	C	G	G	C	downstream	gene:Glyma.03G232300(dist=50)
Chr03	43344818	A	C	C	A	UTR3	gene:Glyma.03G232300(transcript:KRH68453:c.*982T>G)
Chr03	43345418	G	A	A	G	UTR3	gene:Glyma.03G232300(transcript:KRH68453:c.*382C>T)
Chr03	43345427	C	T	T	C	UTR3	gene:Glyma.03G232300(transcript:KRH68453:c.*373G>A)
Chr03	43345576	A	G	G	A	UTR3	gene:Glyma.03G232300(transcript:KRH68453:c.*224T>C)
Chr03	43345645	C	T	T	C	UTR3	gene:Glyma.03G232300(transcript:KRH68453:c.*155G>A)
Chr03	43345768	T	C	C	T	UTR3	gene:Glyma.03G232300(transcript:KRH68453:c.*32A>G)
Chr03	43345795	T	C	C	T	UTR3	gene:Glyma.03G232300(transcript:KRH68453:c.*5A>G)
Chr03	43345929	A	G	G	A	exonic synonymous SNV	gene:Glyma.03G232300:transcript:KRH68453:exon1:c.T225C:p.A75A,
Chr03	43346125	C	T	C	T	exonic nonsynonymous SNV	gene:Glyma.03G232300:transcript:KRH68453:exon1:c.G29A:p.R10Q,
Chr03	43346196	T	C	C	T	UTR5	gene:Glyma.03G232300(transcript:KRH68453:c.-43A>G)
Chr03	43346343	A	T	T	A	UTR5	gene:Glyma.03G232300(transcript:KRH68453:c.-190T>A)
Chr03	43346799	C	A	A	C	upstream	gene:Glyma.03G232300(dist=405)
Chr03	43346828	T	G	G	T	upstream	gene:Glyma.03G232300(dist=434)
Chr03	43347169	A	T	T	A	upstream	gene:Glyma.03G232300(dist=775)
Chr03	43347889	G	C	C	G	intergenic	gene:Glyma.03G232300(dist=1495),gene:Glyma.03G232400(dist=2420)
Chr03	43347985	T	G	G	T	intergenic	gene:Glyma.03G232300(dist=1591),gene:Glyma.03G232400(dist=2324)
Chr03	43348214	G	T	T	G	intergenic	gene:Glyma.03G232300(dist=1820),gene:Glyma.03G232400(dist=2095)
Chr03	43349198	A	T	A	T	intergenic	gene:Glyma.03G232300(dist=2804),gene:Glyma.03G232400(dist=1111)
Chr03	43349900	A	C	C	A	upstream	gene:Glyma.03G232400(dist=409)
Chr03	43350106	A	C	C	A	upstream	gene:Glyma.03G232400(dist=203)
Chr03	43350616	C	A	C	A	UTR5	gene:Glyma.03G232400(transcript:KRH68455:c.-22C>A,transcript:KRH68454:c.-22C>A)
Chr03	43351060	T	G	G	T	intronic	gene:Glyma.03G232400
Chr03	43352021	T	C	T	C	exonic synonymous SNV	gene:Glyma.03G232400:transcript:KRH68455:exon4:c.T438C:p.H146H,gene:Glyma.03G232400:transcript:KRH68454:exon4:c.T438C:p.H146H,
Chr03	43352057	C	G	C	G	exonic synonymous SNV	gene:Glyma.03G232400:transcript:KRH68455:exon4:c.C474G:p.S158S,gene:Glyma.03G232400:transcript:KRH68454:exon4:c.C474G:p.S158S,
Chr03	43352605	T	C	T	C	exonic synonymous SNV	gene:Glyma.03G232400:transcript:KRH68455:exon5:c.T865C:p.L289L,gene:Glyma.03G232400:transcript:KRH68454:exon5:c.T865C:p.L289L,
Chr03	43353971	A	G	A	G	exonic nonsynonymous SNV	gene:Glyma.03G232400:transcript:KRH68455:exon8:c.A1373G:p.H458R,gene:Glyma.03G232400:transcript:KRH68454:exon8:c.A1493G:p.H498R,
Chr03	43354108	C	T	T	C	exonic nonsynonymous SNV	gene:Glyma.03G232400:transcript:KRH68455:exon8:c.C1510T:p.P504S,gene:Glyma.03G232400:transcript:KRH68454:exon8:c.C1630T:p.P544S,
Chr03	43354670	G	A	G	A	downstream	gene:Glyma.03G232400(dist=57)
Chr03	43354760	T	C	T	C	downstream	gene:Glyma.03G232400(dist=147)
Chr03	43354833	T	C	T	C	downstream	gene:Glyma.03G232400(dist=220)
Chr03	43354861	A	G	G	A	downstream	gene:Glyma.03G232400(dist=248)
Chr03	43354878	G	A	A	G	downstream	gene:Glyma.03G232400(dist=265)
Chr03	43355087	G	A	A	G	downstream	gene:Glyma.03G232400(dist=474)
Chr03	43355090	C	T	T	C	downstream	gene:Glyma.03G232400(dist=477)
Chr03	43355103	G	T	T	G	downstream	gene:Glyma.03G232400(dist=490)
Chr03	43355242	G	A	G	A	downstream	gene:Glyma.03G232400(dist=629)
Chr03	43355331	A	G	A	G	downstream	gene:Glyma.03G232400(dist=718)
Chr03	43355571	T	C	T	C	downstream	gene:Glyma.03G232400(dist=958)
Chr03	43355575	A	G	A	G	downstream	gene:Glyma.03G232400(dist=962)
Chr03	43355820	C	A	A	C	intergenic	gene:Glyma.03G232400(dist=1207),gene:Glyma.03G232500(dist=1920)
Chr03	43355851	C	T	T	C	intergenic	gene:Glyma.03G232400(dist=1238),gene:Glyma.03G232500(dist=1889)
Chr03	43356257	G	A	A	G	intergenic	gene:Glyma.03G232400(dist=1644),gene:Glyma.03G232500(dist=1483)
Chr03	43356564	A	T	T	A	intergenic	gene:Glyma.03G232400(dist=1951),gene:Glyma.03G232500(dist=1176)
Chr03	43356705	A	G	A	G	intergenic	gene:Glyma.03G232400(dist=2092),gene:Glyma.03G232500(dist=1035)
Chr03	43356739	A	T	T	A	intergenic	gene:Glyma.03G232400(dist=2126),gene:Glyma.03G232500(dist=1001)
Chr03	43356811	A	G	G	A	upstream	gene:Glyma.03G232500(dist=929)
Chr03	43357174	C	T	C	T	upstream	gene:Glyma.03G232500(dist=566)
Chr03	43357942	G	A	A	G	UTR5	gene:Glyma.03G232500(transcript:KRH68457:c.-151G>A,transcript:KRH68456:c.-151G>A)
Chr03	43358187	C	T	C	T	exonic nonsynonymous SNV	gene:Glyma.03G232500:transcript:KRH68456:exon1:c.C95T:p.P32L,gene:Glyma.03G232500:transcript:KRH68457:exon1:c.C95T:p.P32L,
Chr03	43358195	G	A	G	A	exonic nonsynonymous SNV	gene:Glyma.03G232500:transcript:KRH68456:exon1:c.G103A:p.A35T,gene:Glyma.03G232500:transcript:KRH68457:exon1:c.G103A:p.A35T,
Chr03	43358564	A	T	A	T	intronic	gene:Glyma.03G232500
Chr03	43359558	A	G	G	A	exonic nonsynonymous SNV	gene:Glyma.03G232500:transcript:KRH68456:exon6:c.A959G:p.Y320C,gene:Glyma.03G232500:transcript:KRH68457:exon6:c.A959G:p.Y320C,
Chr03	43359737	T	A	A	T	intronic	gene:Glyma.03G232500
Chr03	43359977	T	C	T	C	intronic	gene:Glyma.03G232500
Chr03	43360120	G	A	A	G	intronic	gene:Glyma.03G232500
Chr03	43362970	C	T	T	C	intergenic	gene:Glyma.03G232500(dist=1995),gene:Glyma.03G232600(dist=1271)
Chr03	43363453	C	T	T	C	upstream	gene:Glyma.03G232600(dist=788)
Chr03	43372177	G	C	G	C	upstream	gene:Glyma.03G232800(dist=781)
Chr03	43372507	G	A	G	A	upstream	gene:Glyma.03G232800(dist=451)
Chr03	43372590	A	G	A	G	upstream	gene:Glyma.03G232800(dist=368)
Chr03	43372725	A	G	A	G	upstream	gene:Glyma.03G232800(dist=233)
Chr03	43372780	G	A	G	A	upstream	gene:Glyma.03G232800(dist=178)
Chr03	43372890	T	A	T	A	upstream	gene:Glyma.03G232800(dist=68)
Chr03	43373141	C	A	C	A	UTR5	gene:Glyma.03G232800(transcript:KRH68461:c.-81C>A)
Chr03	43375119	A	G	A	G	intronic	gene:Glyma.03G232800
Chr03	43375122	A	G	A	G	intronic	gene:Glyma.03G232800
Chr03	43380928	G	A	G	A	intronic	gene:Glyma.03G232900
Chr03	43380930	A	C	A	C	intronic	gene:Glyma.03G232900
Chr03	43383421	T	C	T	C	upstream	gene:Glyma.03G233000(dist=519)
Chr03	43383438	A	T	A	T	upstream	gene:Glyma.03G233000(dist=502)
Chr03	43384943	C	T	C	T	UTR5	gene:Glyma.03G233000(transcript:KRH68464:c.-497C>T,transcript:KRH68463:c.-497C>T)
Chr03	43385355	T	A	T	A	UTR5	gene:Glyma.03G233000(transcript:KRH68464:c.-85T>A,transcript:KRH68463:c.-85T>A)
Chr03	43386317	G	A	G	A	intronic	gene:Glyma.03G233000
Chr03	43386532	G	T	G	T	intronic	gene:Glyma.03G233000
Chr03	43387897	A	T	A	T	exonic nonsynonymous SNV	gene:Glyma.03G233000:transcript:KRH68464:exon2:c.A685T:p.S229C,gene:Glyma.03G233000:transcript:KRH68463:exon2:c.A685T:p.S229C,
Chr03	43389732	T	C	T	C	intergenic	gene:Glyma.03G233000(dist=1267),gene:Glyma.03G233100(dist=2358)
Chr03	43390475	A	G	A	G	intergenic	gene:Glyma.03G233000(dist=2010),gene:Glyma.03G233100(dist=1615)
Chr03	43391153	T	C	T	C	upstream	gene:Glyma.03G233100(dist=937)
Chr03	43391596	T	C	T	C	upstream	gene:Glyma.03G233100(dist=494)
Chr03	43391695	C	T	C	T	upstream	gene:Glyma.03G233100(dist=395)
Chr03	43392140	T	C	T	C	UTR5	gene:Glyma.03G233100(transcript:KRH68465:c.-329T>C)
Chr03	43393340	C	T	C	T	exonic nonsynonymous SNV	gene:Glyma.03G233100:transcript:KRH68465:exon2:c.C277T:p.P93S,
Chr03	43393788	A	C	A	C	exonic nonsynonymous SNV	gene:Glyma.03G233100:transcript:KRH68465:exon4:c.A464C:p.E155A,
Chr03	43393922	A	C	A	C	exonic nonsynonymous SNV	gene:Glyma.03G233100:transcript:KRH68465:exon4:c.A598C:p.T200P,
Chr03	43394381	T	C	T	C	exonic synonymous SNV	gene:Glyma.03G233100:transcript:KRH68465:exon6:c.T748C:p.L250L,
Chr03	43394452	C	T	C	T	intronic	gene:Glyma.03G233100
Chr03	43394473	C	A	C	A	intronic	gene:Glyma.03G233100
Chr03	43394879	G	A	G	A	exonic synonymous SNV	gene:Glyma.03G233100:transcript:KRH68465:exon8:c.G1026A:p.T342T,
Chr03	43395494	A	G	A	G	exonic synonymous SNV	gene:Glyma.03G233100:transcript:KRH68465:exon11:c.A1353G:p.K451K,
Chr03	43396030	A	T	A	T	intronic	gene:Glyma.03G233100
Chr03	43396485	T	A	T	A	exonic nonsynonymous SNV	gene:Glyma.03G233100:transcript:KRH68465:exon15:c.T1890A:p.S630R,
Chr03	43396712	G	T	G	T	intronic	gene:Glyma.03G233100
Chr03	43396920	T	C	T	C	exonic nonsynonymous SNV	gene:Glyma.03G233100:transcript:KRH68465:exon16:c.T2237C:p.L746S,
Chr03	43397836	T	G	T	G	exonic nonsynonymous SNV	gene:Glyma.03G233100:transcript:KRH68465:exon18:c.T2767G:p.S923A,
Chr03	43397944	C	T	C	T	exonic synonymous SNV	gene:Glyma.03G233100:transcript:KRH68465:exon18:c.C2875T:p.L959L,
Chr03	43398241	T	G	T	G	exonic nonsynonymous SNV	gene:Glyma.03G233100:transcript:KRH68465:exon19:c.T3047G:p.V1016G,
Chr03	43398631	C	G	C	G	UTR3	gene:Glyma.03G233100(transcript:KRH68465:c.*377C>G)
Chr03	43398742	C	T	C	T	downstream	gene:Glyma.03G233100(dist=86)
Chr03	43398745	C	G	C	G	downstream	gene:Glyma.03G233100(dist=89)
Chr03	43398780	T	C	T	C	downstream	gene:Glyma.03G233100(dist=124)
Chr03	43399106	T	A	T	A	downstream	gene:Glyma.03G233100(dist=450)
Chr03	43399527	T	C	T	C	downstream	gene:Glyma.03G233100,gene:Glyma.03G233200(dist=823)
Chr03	43399542	T	C	T	C	downstream	gene:Glyma.03G233100,gene:Glyma.03G233200(dist=808)
Chr03	43399577	G	A	G	A	downstream	gene:Glyma.03G233100,gene:Glyma.03G233200(dist=773)
Chr03	43399650	T	C	T	C	downstream	gene:Glyma.03G233100,gene:Glyma.03G233200(dist=700)
Chr03	43399791	G	C	G	C	downstream	gene:Glyma.03G233200(dist=559)
Chr03	43399822	C	T	C	T	downstream	gene:Glyma.03G233200(dist=528)
Chr03	43400106	T	C	T	C	downstream	gene:Glyma.03G233200(dist=244)
Chr03	43400208	T	C	T	C	downstream	gene:Glyma.03G233200(dist=142)
Chr03	43400291	T	A	T	A	downstream	gene:Glyma.03G233200(dist=59)
Chr03	43400309	T	G	T	G	downstream	gene:Glyma.03G233200(dist=41)
Chr03	43400328	A	G	A	G	downstream	gene:Glyma.03G233200(dist=22)
Chr03	43400558	A	G	A	G	UTR3	gene:Glyma.03G233200(transcript:KRH68466:c.*311T>C)
Chr03	43400573	C	G	C	G	UTR3	gene:Glyma.03G233200(transcript:KRH68466:c.*296G>C)
Chr03	43400925	C	G	C	G	exonic nonsynonymous SNV	gene:Glyma.03G233200:transcript:KRH68466:exon1:c.G151C:p.G51R,
Chr03	43401012	C	G	C	G	exonic nonsynonymous SNV	gene:Glyma.03G233200:transcript:KRH68466:exon1:c.G64C:p.V22L,
Chr03	43401062	G	T	G	T	exonic nonsynonymous SNV	gene:Glyma.03G233200:transcript:KRH68466:exon1:c.C14A:p.T5K,
Chr03	43401476	C	A	C	A	UTR5	gene:Glyma.03G233300(transcript:KRH68467:c.-985C>A)
Chr03	43401565	C	A	C	A	UTR5	gene:Glyma.03G233300(transcript:KRH68467:c.-896C>A)
Chr03	43402110	A	C	A	C	UTR5	gene:Glyma.03G233300(transcript:KRH68467:c.-351A>C)
Chr03	43402941	T	G	T	G	intronic	gene:Glyma.03G233300
Chr03	43403169	C	T	C	T	intronic	gene:Glyma.03G233300
Chr03	43403821	G	A	G	A	exonic synonymous SNV	gene:Glyma.03G233300:transcript:KRH68467:exon4:c.G660A:p.T220T,gene:Glyma.03G233300:transcript:KRH68468:exon4:c.G660A:p.T220T,
Chr03	43403938	T	A	T	A	intronic	gene:Glyma.03G233300
Chr03	43404151	T	A	T	A	intronic	gene:Glyma.03G233300
Chr03	43404480	T	C	T	C	intronic	gene:Glyma.03G233300
Chr03	43404889	C	T	C	T	UTR3	gene:Glyma.03G233300(transcript:KRH68467:c.*105C>T)
Chr03	43405579	C	T	C	T	downstream	gene:Glyma.03G233300(dist=272)
Chr03	43405594	A	G	A	G	downstream	gene:Glyma.03G233300(dist=287)
Chr03	43406711	C	T	C	T	intergenic	gene:Glyma.03G233300(dist=1404),gene:Glyma.03G233400(dist=4819)
Chr03	43407270	G	A	G	A	intergenic	gene:Glyma.03G233300(dist=1963),gene:Glyma.03G233400(dist=4260)
Chr03	43407380	A	G	A	G	intergenic	gene:Glyma.03G233300(dist=2073),gene:Glyma.03G233400(dist=4150)
Chr03	43407632	A	G	A	G	intergenic	gene:Glyma.03G233300(dist=2325),gene:Glyma.03G233400(dist=3898)
Chr03	43407812	G	T	G	T	intergenic	gene:Glyma.03G233300(dist=2505),gene:Glyma.03G233400(dist=3718)
Chr03	43408157	T	A	T	A	intergenic	gene:Glyma.03G233300(dist=2850),gene:Glyma.03G233400(dist=3373)
Chr03	43408367	T	G	T	G	intergenic	gene:Glyma.03G233300(dist=3060),gene:Glyma.03G233400(dist=3163)
Chr03	43408714	C	G	C	G	intergenic	gene:Glyma.03G233300(dist=3407),gene:Glyma.03G233400(dist=2816)
Chr03	43408898	T	A	T	A	intergenic	gene:Glyma.03G233300(dist=3591),gene:Glyma.03G233400(dist=2632)
Chr03	43409009	G	A	G	A	intergenic	gene:Glyma.03G233300(dist=3702),gene:Glyma.03G233400(dist=2521)
Chr03	43409088	G	A	G	A	intergenic	gene:Glyma.03G233300(dist=3781),gene:Glyma.03G233400(dist=2442)
Chr03	43410520	T	C	T	C	intergenic	gene:Glyma.03G233300(dist=5213),gene:Glyma.03G233400(dist=1010)
Chr03	43410614	A	G	A	G	downstream	gene:Glyma.03G233400(dist=916)
Chr03	43410646	G	T	G	T	downstream	gene:Glyma.03G233400(dist=884)
Chr03	43410741	G	T	G	T	downstream	gene:Glyma.03G233400(dist=789)
Chr03	43419391	C	T	C	T	intronic	gene:Glyma.03G233400
Chr03	43420074	G	A	G	A	intronic	gene:Glyma.03G233400
Chr03	43420854	A	G	A	G	upstream	gene:Glyma.03G233400(dist=222)
Chr03	43420909	A	G	A	G	upstream	gene:Glyma.03G233400(dist=277)
Chr03	43420917	C	G	C	G	upstream	gene:Glyma.03G233400(dist=285)
Chr03	43422047	C	A	C	A	intergenic	gene:Glyma.03G233400(dist=1415),gene:Glyma.03G233500(dist=8581)
Chr03	43422927	A	G	A	G	intergenic	gene:Glyma.03G233400(dist=2295),gene:Glyma.03G233500(dist=7701)
Chr03	43423053	T	C	T	C	intergenic	gene:Glyma.03G233400(dist=2421),gene:Glyma.03G233500(dist=7575)
Chr03	43423097	C	T	C	T	intergenic	gene:Glyma.03G233400(dist=2465),gene:Glyma.03G233500(dist=7531)
Chr03	43423177	C	A	C	A	intergenic	gene:Glyma.03G233400(dist=2545),gene:Glyma.03G233500(dist=7451)
Chr03	43423253	C	G	C	G	intergenic	gene:Glyma.03G233400(dist=2621),gene:Glyma.03G233500(dist=7375)
Chr03	43423308	A	G	A	G	intergenic	gene:Glyma.03G233400(dist=2676),gene:Glyma.03G233500(dist=7320)
Chr03	43423431	G	A	G	A	intergenic	gene:Glyma.03G233400(dist=2799),gene:Glyma.03G233500(dist=7197)
Chr03	43423505	G	T	G	T	intergenic	gene:Glyma.03G233400(dist=2873),gene:Glyma.03G233500(dist=7123)
Chr03	43423872	T	C	T	C	intergenic	gene:Glyma.03G233400(dist=3240),gene:Glyma.03G233500(dist=6756)
Chr03	43424379	T	C	T	C	intergenic	gene:Glyma.03G233400(dist=3747),gene:Glyma.03G233500(dist=6249)
Chr03	43424418	A	G	A	G	intergenic	gene:Glyma.03G233400(dist=3786),gene:Glyma.03G233500(dist=6210)
Chr03	43426095	C	A	C	A	intergenic	gene:Glyma.03G233400(dist=5463),gene:Glyma.03G233500(dist=4533)
Chr03	43427867	A	C	A	C	intergenic	gene:Glyma.03G233400(dist=7235),gene:Glyma.03G233500(dist=2761)
Chr03	43427975	A	T	A	T	intergenic	gene:Glyma.03G233400(dist=7343),gene:Glyma.03G233500(dist=2653)
Chr03	43427980	A	T	A	T	intergenic	gene:Glyma.03G233400(dist=7348),gene:Glyma.03G233500(dist=2648)
Chr03	43429622	G	C	G	C	intergenic	gene:Glyma.03G233400(dist=8990),gene:Glyma.03G233500(dist=1006)
Chr03	43429691	A	T	A	T	downstream	gene:Glyma.03G233500(dist=937)
Chr03	43430141	A	T	A	T	downstream	gene:Glyma.03G233500(dist=487)
Chr03	43430194	A	T	A	T	downstream	gene:Glyma.03G233500(dist=434)
Chr03	43430438	A	G	A	G	downstream	gene:Glyma.03G233500(dist=190)
Chr03	43430759	A	G	A	G	UTR3	gene:Glyma.03G233500(transcript:KRH68472:c.*412T>C,transcript:KRH68473:c.*412T>C,transcript:KRH68471:c.*412T>C)
Chr03	43430883	A	C	A	C	UTR3	gene:Glyma.03G233500(transcript:KRH68472:c.*288T>G,transcript:KRH68473:c.*288T>G,transcript:KRH68471:c.*288T>G)
Chr03	43431046	T	A	T	A	UTR3	gene:Glyma.03G233500(transcript:KRH68472:c.*125A>T,transcript:KRH68473:c.*125A>T,transcript:KRH68471:c.*125A>T)
Chr03	43436324	C	G	C	G	intergenic	gene:Glyma.03G233500(dist=1397),gene:Glyma.03G233600(dist=6793)
Chr03	43436886	A	G	A	G	intergenic	gene:Glyma.03G233500(dist=1959),gene:Glyma.03G233600(dist=6231)
Chr03	43436985	G	C	G	C	intergenic	gene:Glyma.03G233500(dist=2058),gene:Glyma.03G233600(dist=6132)
Chr03	43437288	G	A	G	A	intergenic	gene:Glyma.03G233500(dist=2361),gene:Glyma.03G233600(dist=5829)
Chr03	43438576	T	A	T	A	intergenic	gene:Glyma.03G233500(dist=3649),gene:Glyma.03G233600(dist=4541)
Chr03	43439674	T	C	T	C	intergenic	gene:Glyma.03G233500(dist=4747),gene:Glyma.03G233600(dist=3443)
Chr03	43439682	T	C	T	C	intergenic	gene:Glyma.03G233500(dist=4755),gene:Glyma.03G233600(dist=3435)
Chr03	43439684	T	C	T	C	intergenic	gene:Glyma.03G233500(dist=4757),gene:Glyma.03G233600(dist=3433)
Chr03	43440010	T	C	T	C	intergenic	gene:Glyma.03G233500(dist=5083),gene:Glyma.03G233600(dist=3107)
Chr03	43440337	C	A	C	A	intergenic	gene:Glyma.03G233500(dist=5410),gene:Glyma.03G233600(dist=2780)
Chr03	43441869	T	C	T	C	intergenic	gene:Glyma.03G233500(dist=6942),gene:Glyma.03G233600(dist=1248)
Chr03	43442066	G	C	G	C	intergenic	gene:Glyma.03G233500(dist=7139),gene:Glyma.03G233600(dist=1051)
Chr03	43442085	A	T	A	T	intergenic	gene:Glyma.03G233500(dist=7158),gene:Glyma.03G233600(dist=1032)
Chr03	43442097	T	A	T	A	intergenic	gene:Glyma.03G233500(dist=7170),gene:Glyma.03G233600(dist=1020)
Chr03	43442141	T	C	T	C	downstream	gene:Glyma.03G233600(dist=976)
Chr03	43442231	T	C	T	C	downstream	gene:Glyma.03G233600(dist=886)
Chr03	43442377	G	A	G	A	downstream	gene:Glyma.03G233600(dist=740)
Chr03	43442514	T	C	T	C	downstream	gene:Glyma.03G233600(dist=603)
Chr03	43446000	C	T	C	T	UTR5	gene:Glyma.03G233600(transcript:KRH68477:c.-121G>A,transcript:KRH68475:c.-121G>A)
Chr03	43446780	G	A	G	A	upstream;downstream	gene:Glyma.03G233600(dist=138);gene:Glyma.03G233700(dist=313)
Chr03	43447206	T	C	T	C	UTR3	gene:Glyma.03G233700(transcript:KRH68479:c.*7A>G)
Chr03	43447330	G	A	G	A	exonic synonymous SNV	gene:Glyma.03G233700:transcript:KRH68479:exon3:c.C2328T:p.R776R,
Chr03	43448789	T	A	T	A	exonic synonymous SNV	gene:Glyma.03G233700:transcript:KRH68479:exon2:c.A966T:p.P322P,
Chr03	43449491	A	G	A	G	exonic synonymous SNV	gene:Glyma.03G233700:transcript:KRH68479:exon2:c.T264C:p.N88N,
Chr03	43450576	A	G	A	G	upstream	gene:Glyma.03G233700(dist=626)
Chr03	43450666	C	T	C	T	upstream	gene:Glyma.03G233700(dist=716)
Chr03	43451484	G	T	G	T	intergenic	gene:Glyma.03G233700(dist=1534),gene:Glyma.03G233800(dist=5050)
Chr03	43451588	G	C	G	C	intergenic	gene:Glyma.03G233700(dist=1638),gene:Glyma.03G233800(dist=4946)
Chr03	43451638	A	G	A	G	intergenic	gene:Glyma.03G233700(dist=1688),gene:Glyma.03G233800(dist=4896)
Chr03	43452400	C	A	C	A	intergenic	gene:Glyma.03G233700(dist=2450),gene:Glyma.03G233800(dist=4134)
Chr03	43452409	A	T	A	T	intergenic	gene:Glyma.03G233700(dist=2459),gene:Glyma.03G233800(dist=4125)
Chr03	43452627	G	A	G	A	intergenic	gene:Glyma.03G233700(dist=2677),gene:Glyma.03G233800(dist=3907)
Chr03	43452643	G	A	G	A	intergenic	gene:Glyma.03G233700(dist=2693),gene:Glyma.03G233800(dist=3891)
Chr03	43452687	A	T	A	T	intergenic	gene:Glyma.03G233700(dist=2737),gene:Glyma.03G233800(dist=3847)
Chr03	43452710	T	C	T	C	intergenic	gene:Glyma.03G233700(dist=2760),gene:Glyma.03G233800(dist=3824)
Chr03	43452986	T	C	T	C	intergenic	gene:Glyma.03G233700(dist=3036),gene:Glyma.03G233800(dist=3548)
Chr03	43453085	A	T	A	T	intergenic	gene:Glyma.03G233700(dist=3135),gene:Glyma.03G233800(dist=3449)
Chr03	43453332	A	G	A	G	intergenic	gene:Glyma.03G233700(dist=3382),gene:Glyma.03G233800(dist=3202)
Chr03	43453367	A	T	A	T	intergenic	gene:Glyma.03G233700(dist=3417),gene:Glyma.03G233800(dist=3167)
Chr03	43453566	A	T	A	T	intergenic	gene:Glyma.03G233700(dist=3616),gene:Glyma.03G233800(dist=2968)
Chr03	43453816	A	C	A	C	intergenic	gene:Glyma.03G233700(dist=3866),gene:Glyma.03G233800(dist=2718)
Chr03	43453948	A	G	A	G	intergenic	gene:Glyma.03G233700(dist=3998),gene:Glyma.03G233800(dist=2586)
Chr03	43453967	T	G	T	G	intergenic	gene:Glyma.03G233700(dist=4017),gene:Glyma.03G233800(dist=2567)
Chr03	43454102	A	C	A	C	intergenic	gene:Glyma.03G233700(dist=4152),gene:Glyma.03G233800(dist=2432)
Chr03	43454115	T	G	T	G	intergenic	gene:Glyma.03G233700(dist=4165),gene:Glyma.03G233800(dist=2419)
Chr03	43454564	C	A	C	A	intergenic	gene:Glyma.03G233700(dist=4614),gene:Glyma.03G233800(dist=1970)
Chr03	43455182	A	T	A	T	intergenic	gene:Glyma.03G233700(dist=5232),gene:Glyma.03G233800(dist=1352)
Chr03	43455230	G	A	G	A	intergenic	gene:Glyma.03G233700(dist=5280),gene:Glyma.03G233800(dist=1304)
Chr03	43455747	C	A	C	A	upstream	gene:Glyma.03G233800(dist=787)
Chr03	43456263	C	T	C	T	upstream	gene:Glyma.03G233800(dist=271)
Chr03	43456278	A	T	A	T	upstream	gene:Glyma.03G233800(dist=256)
Chr03	43456304	C	T	C	T	upstream	gene:Glyma.03G233800(dist=230)
Chr03	43456702	G	A	G	A	exonic nonsynonymous SNV	gene:Glyma.03G233800:transcript:KRH68480:exon1:c.G5A:p.S2N,
Chr03	43456712	A	T	A	T	exonic synonymous SNV	gene:Glyma.03G233800:transcript:KRH68480:exon1:c.A15T:p.A5A,
Chr03	43456831	G	C	G	C	exonic nonsynonymous SNV	gene:Glyma.03G233800:transcript:KRH68480:exon1:c.G134C:p.C45S,
Chr03	43457249	A	T	A	T	intronic	gene:Glyma.03G233800
Chr03	43457608	G	C	G	C	exonic synonymous SNV	gene:Glyma.03G233800:transcript:KRH68480:exon3:c.G672C:p.V224V,
Chr03	43457629	C	T	C	T	exonic synonymous SNV	gene:Glyma.03G233800:transcript:KRH68480:exon3:c.C693T:p.D231D,
Chr03	43457647	A	T	A	T	exonic synonymous SNV	gene:Glyma.03G233800:transcript:KRH68480:exon3:c.A711T:p.P237P,
Chr03	43457833	G	C	G	C	UTR3	gene:Glyma.03G233800(transcript:KRH68480:c.*33G>C)
Chr03	43458054	T	C	T	C	upstream;downstream	gene:Glyma.03G233900(dist=967);gene:Glyma.03G233800(dist=122)
Chr03	43458071	C	T	C	T	upstream;downstream	gene:Glyma.03G233900(dist=950);gene:Glyma.03G233800(dist=139)
Chr03	43458103	T	A	T	A	upstream;downstream	gene:Glyma.03G233900(dist=918);gene:Glyma.03G233800(dist=171)
Chr03	43458137	G	A	G	A	upstream;downstream	gene:Glyma.03G233900(dist=884);gene:Glyma.03G233800(dist=205)
Chr03	43458343	A	G	A	G	upstream;downstream	gene:Glyma.03G233900(dist=678);gene:Glyma.03G233800(dist=411)
Chr03	43458527	T	C	T	C	upstream;downstream	gene:Glyma.03G233900(dist=494);gene:Glyma.03G233800(dist=595)
Chr03	43458539	T	C	T	C	upstream;downstream	gene:Glyma.03G233900(dist=482);gene:Glyma.03G233800(dist=607)
Chr03	43458604	A	G	A	G	upstream;downstream	gene:Glyma.03G233900(dist=417);gene:Glyma.03G233800(dist=672)
Chr03	43458612	T	C	T	C	upstream;downstream	gene:Glyma.03G233900(dist=409);gene:Glyma.03G233800(dist=680)
Chr03	43458702	T	A	T	A	upstream;downstream	gene:Glyma.03G233900(dist=319);gene:Glyma.03G233800(dist=770)
Chr03	43459438	G	T	G	T	intronic	gene:Glyma.03G233900
Chr03	43459469	G	A	G	A	intronic	gene:Glyma.03G233900
Chr03	43459471	A	T	A	T	intronic	gene:Glyma.03G233900
Chr03	43459495	C	A	C	A	intronic	gene:Glyma.03G233900
Chr03	43459739	C	G	C	G	UTR3	gene:Glyma.03G233900(transcript:KRH68482:c.*197C>G)
Chr03	43459780	C	T	C	T	UTR3	gene:Glyma.03G233900(transcript:KRH68482:c.*238C>T)
Chr03	43460095	A	G	A	G	intronic	gene:Glyma.03G233900
Chr03	43460135	C	T	C	T	intronic	gene:Glyma.03G233900
Chr03	43460248	T	G	T	G	intronic	gene:Glyma.03G233900
Chr03	43460252	C	T	C	T	intronic	gene:Glyma.03G233900
Chr03	43460278	C	A	C	A	intronic	gene:Glyma.03G233900
Chr03	43460305	C	T	C	T	intronic	gene:Glyma.03G233900
Chr03	43461070	G	A	G	A	intronic	gene:Glyma.03G233900
Chr03	43461489	A	T	A	T	exonic nonsynonymous SNV	gene:Glyma.03G233900:transcript:KRH68481:exon2:c.A337T:p.M113L,
Chr03	43462244	C	T	C	T	intronic	gene:Glyma.03G233900
Chr03	43462247	T	A	T	A	intronic	gene:Glyma.03G233900
Chr03	43462553	G	A	G	A	intronic	gene:Glyma.03G233900
Chr03	43462588	C	A	C	A	intronic	gene:Glyma.03G233900
Chr03	43462663	C	T	C	T	intronic	gene:Glyma.03G233900
Chr03	43462759	A	T	A	T	intronic	gene:Glyma.03G233900
Chr03	43462773	T	A	T	A	intronic	gene:Glyma.03G233900
Chr03	43462816	A	T	A	T	intronic	gene:Glyma.03G233900
Chr03	43463118	T	G	T	G	intronic	gene:Glyma.03G233900
Chr03	43463409	C	G	C	G	intronic	gene:Glyma.03G233900
Chr03	43463467	A	G	A	G	intronic	gene:Glyma.03G233900
Chr03	43463480	C	T	C	T	intronic	gene:Glyma.03G233900
Chr03	43463492	C	A	C	A	intronic	gene:Glyma.03G233900
Chr03	43463530	C	T	C	T	intronic	gene:Glyma.03G233900
Chr03	43463607	G	A	G	A	intronic	gene:Glyma.03G233900
Chr03	43463673	A	C	A	C	intronic	gene:Glyma.03G233900
Chr03	43463789	G	A	G	A	exonic nonsynonymous SNV	gene:Glyma.03G233900:transcript:KRH68481:exon3:c.G377A:p.R126Q,
Chr03	43463997	T	C	T	C	downstream	gene:Glyma.03G233900(dist=108)
Chr03	43464096	G	A	G	A	downstream	gene:Glyma.03G233900(dist=207)
Chr03	43464672	A	G	A	G	downstream	gene:Glyma.03G233900(dist=783)
Chr03	43465270	G	T	G	T	upstream	gene:Glyma.03G234000(dist=559)
Chr03	43465336	C	T	C	T	upstream	gene:Glyma.03G234000(dist=493)
Chr03	43465731	T	C	T	C	upstream	gene:Glyma.03G234000(dist=98)
Chr03	43466183	A	T	A	T	UTR5	gene:Glyma.03G234000(transcript:KRH68483:c.-185A>T)
Chr03	43466738	C	G	C	G	exonic nonsynonymous SNV	gene:Glyma.03G234000:transcript:KRH68483:exon1:c.C371G:p.A124G,
Chr03	43467734	A	G	A	G	intronic	gene:Glyma.03G234000
Chr03	43468622	A	T	A	T	exonic synonymous SNV	gene:Glyma.03G234000:transcript:KRH68483:exon4:c.A864T:p.S288S,
Chr03	43468841	G	C	G	C	exonic synonymous SNV	gene:Glyma.03G234000:transcript:KRH68483:exon4:c.G1083C:p.R361R,
Chr03	43469173	T	C	T	C	exonic synonymous SNV	gene:Glyma.03G234000:transcript:KRH68483:exon5:c.T1317C:p.N439N,
Chr03	43469311	C	G	C	G	intronic	gene:Glyma.03G234000
Chr03	43471043	A	G	A	G	intronic	gene:Glyma.03G234000
Chr03	43474943	T	A	T	A	exonic synonymous SNV	gene:Glyma.03G234100:transcript:KRH68484:exon2:c.T921A:p.G307G,
Chr03	43478369	C	T	C	T	intronic	gene:Glyma.03G234200
Chr03	43478559	A	T	A	T	intronic	gene:Glyma.03G234200
Chr03	43479607	A	G	A	G	exonic nonsynonymous SNV	gene:Glyma.03G234200:transcript:KRH68485:exon5:c.A419G:p.H140R,
Chr03	43480502	T	A	T	A	UTR3	gene:Glyma.03G234200(transcript:KRH68485:c.*672T>A)
Chr03	43480985	T	A	T	A	downstream	gene:Glyma.03G234200(dist=268)
Chr03	43482331	G	A	G	A	intergenic	gene:Glyma.03G234200(dist=1614),gene:Glyma.03G234300(dist=4281)
Chr03	43482552	C	T	C	T	intergenic	gene:Glyma.03G234200(dist=1835),gene:Glyma.03G234300(dist=4060)
Chr03	43482980	G	T	G	T	intergenic	gene:Glyma.03G234200(dist=2263),gene:Glyma.03G234300(dist=3632)
Chr03	43483261	A	G	A	G	intergenic	gene:Glyma.03G234200(dist=2544),gene:Glyma.03G234300(dist=3351)
Chr03	43483265	T	C	T	C	intergenic	gene:Glyma.03G234200(dist=2548),gene:Glyma.03G234300(dist=3347)
Chr03	43483311	A	G	A	G	intergenic	gene:Glyma.03G234200(dist=2594),gene:Glyma.03G234300(dist=3301)
Chr03	43483364	C	T	C	T	intergenic	gene:Glyma.03G234200(dist=2647),gene:Glyma.03G234300(dist=3248)
Chr03	43483435	T	C	T	C	intergenic	gene:Glyma.03G234200(dist=2718),gene:Glyma.03G234300(dist=3177)
Chr03	43483443	C	T	C	T	intergenic	gene:Glyma.03G234200(dist=2726),gene:Glyma.03G234300(dist=3169)
Chr03	43483469	T	C	T	C	intergenic	gene:Glyma.03G234200(dist=2752),gene:Glyma.03G234300(dist=3143)
Chr03	43483824	T	G	T	G	intergenic	gene:Glyma.03G234200(dist=3107),gene:Glyma.03G234300(dist=2788)
Chr03	43484066	A	T	A	T	intergenic	gene:Glyma.03G234200(dist=3349),gene:Glyma.03G234300(dist=2546)
Chr03	43484172	C	T	C	T	intergenic	gene:Glyma.03G234200(dist=3455),gene:Glyma.03G234300(dist=2440)
Chr03	43484173	T	A	T	A	intergenic	gene:Glyma.03G234200(dist=3456),gene:Glyma.03G234300(dist=2439)
Chr03	43484239	T	G	T	G	intergenic	gene:Glyma.03G234200(dist=3522),gene:Glyma.03G234300(dist=2373)
Chr03	43484441	A	T	A	T	intergenic	gene:Glyma.03G234200(dist=3724),gene:Glyma.03G234300(dist=2171)
Chr03	43484650	G	A	G	A	intergenic	gene:Glyma.03G234200(dist=3933),gene:Glyma.03G234300(dist=1962)
Chr03	43485032	G	T	G	T	intergenic	gene:Glyma.03G234200(dist=4315),gene:Glyma.03G234300(dist=1580)
Chr03	43485068	A	T	A	T	intergenic	gene:Glyma.03G234200(dist=4351),gene:Glyma.03G234300(dist=1544)
Chr03	43485154	G	T	G	T	intergenic	gene:Glyma.03G234200(dist=4437),gene:Glyma.03G234300(dist=1458)
Chr03	43485160	T	G	T	G	intergenic	gene:Glyma.03G234200(dist=4443),gene:Glyma.03G234300(dist=1452)
Chr03	43485207	T	A	T	A	intergenic	gene:Glyma.03G234200(dist=4490),gene:Glyma.03G234300(dist=1405)
Chr03	43485434	T	G	T	G	intergenic	gene:Glyma.03G234200(dist=4717),gene:Glyma.03G234300(dist=1178)
Chr03	43485566	A	T	A	T	intergenic	gene:Glyma.03G234200(dist=4849),gene:Glyma.03G234300(dist=1046)
Chr03	43485660	G	A	G	A	upstream	gene:Glyma.03G234300(dist=952)
Chr03	43485747	T	G	T	G	upstream	gene:Glyma.03G234300(dist=865)
Chr03	43485880	T	G	T	G	upstream	gene:Glyma.03G234300(dist=732)
Chr03	43485906	T	C	T	C	upstream	gene:Glyma.03G234300(dist=706)
Chr03	43486061	G	A	G	A	upstream	gene:Glyma.03G234300(dist=551)
Chr03	43486097	T	C	T	C	upstream	gene:Glyma.03G234300(dist=515)
Chr03	43486533	C	G	C	G	upstream	gene:Glyma.03G234300(dist=79)
Chr03	43488307	G	A	G	A	intronic	gene:Glyma.03G234300
Chr03	43488778	C	A	C	A	exonic nonsynonymous SNV	gene:Glyma.03G234300:transcript:KRH68486:exon3:c.C791A:p.T264N,
Chr03	43489369	T	C	T	C	downstream	gene:Glyma.03G234300(dist=183)
Chr03	43489445	T	A	T	A	downstream	gene:Glyma.03G234300(dist=259)
Chr03	43489717	C	T	C	T	downstream	gene:Glyma.03G234300(dist=531)
Chr03	43489758	T	C	T	C	downstream	gene:Glyma.03G234300(dist=572)
Chr03	43489759	A	G	A	G	downstream	gene:Glyma.03G234300(dist=573)
Chr03	43489822	A	G	A	G	downstream	gene:Glyma.03G234300(dist=636)
Chr03	43489910	G	A	G	A	downstream	gene:Glyma.03G234300(dist=724)
Chr03	43490011	T	C	T	C	downstream	gene:Glyma.03G234300(dist=825)
Chr03	43490218	C	T	C	T	intergenic	gene:Glyma.03G234300(dist=1032),gene:Glyma.03G234400(dist=1792)
Chr03	43490489	C	T	C	T	intergenic	gene:Glyma.03G234300(dist=1303),gene:Glyma.03G234400(dist=1521)
Chr03	43490565	A	G	A	G	intergenic	gene:Glyma.03G234300(dist=1379),gene:Glyma.03G234400(dist=1445)
Chr03	43490618	C	T	C	T	intergenic	gene:Glyma.03G234300(dist=1432),gene:Glyma.03G234400(dist=1392)
Chr03	43490677	G	A	G	A	intergenic	gene:Glyma.03G234300(dist=1491),gene:Glyma.03G234400(dist=1333)
Chr03	43490817	T	C	T	C	intergenic	gene:Glyma.03G234300(dist=1631),gene:Glyma.03G234400(dist=1193)
Chr03	43490845	A	G	A	G	intergenic	gene:Glyma.03G234300(dist=1659),gene:Glyma.03G234400(dist=1165)
Chr03	43490986	T	C	T	C	intergenic	gene:Glyma.03G234300(dist=1800),gene:Glyma.03G234400(dist=1024)
Chr03	43491034	C	T	C	T	upstream	gene:Glyma.03G234400(dist=976)
Chr03	43491156	C	T	C	T	upstream	gene:Glyma.03G234400(dist=854)
Chr03	43491202	A	G	A	G	upstream	gene:Glyma.03G234400(dist=808)
Chr03	43491247	T	C	T	C	upstream	gene:Glyma.03G234400(dist=763)
Chr03	43491268	A	C	A	C	upstream	gene:Glyma.03G234400(dist=742)
Chr03	43491298	C	T	C	T	upstream	gene:Glyma.03G234400(dist=712)
Chr03	43491316	A	G	A	G	upstream	gene:Glyma.03G234400(dist=694)
Chr03	43491380	A	C	A	C	upstream	gene:Glyma.03G234400(dist=630)
Chr03	43491662	G	A	G	A	upstream	gene:Glyma.03G234400(dist=348)
Chr03	43491822	T	C	T	C	upstream	gene:Glyma.03G234400(dist=188)
Chr03	43491900	T	A	T	A	upstream	gene:Glyma.03G234400(dist=110)
Chr03	43491956	A	G	A	G	upstream	gene:Glyma.03G234400(dist=54)
Chr03	43491992	T	C	T	C	upstream	gene:Glyma.03G234400(dist=18)
Chr03	43492027	G	A	G	A	UTR5	gene:Glyma.03G234400(transcript:KRH68487:c.-335G>A,transcript:KRH68488:c.-335G>A,transcript:KRH68489:c.-335G>A)
Chr03	43492031	G	A	G	A	UTR5	gene:Glyma.03G234400(transcript:KRH68487:c.-331G>A,transcript:KRH68488:c.-331G>A,transcript:KRH68489:c.-331G>A)
Chr03	43492036	G	A	G	A	UTR5	gene:Glyma.03G234400(transcript:KRH68487:c.-326G>A,transcript:KRH68488:c.-326G>A,transcript:KRH68489:c.-326G>A)
Chr03	43492085	G	A	G	A	UTR5	gene:Glyma.03G234400(transcript:KRH68487:c.-277G>A,transcript:KRH68488:c.-277G>A,transcript:KRH68489:c.-277G>A)
Chr03	43492106	C	A	C	A	UTR5	gene:Glyma.03G234400(transcript:KRH68487:c.-256C>A,transcript:KRH68488:c.-256C>A,transcript:KRH68489:c.-256C>A)
Chr03	43492122	A	G	A	G	UTR5	gene:Glyma.03G234400(transcript:KRH68487:c.-240A>G,transcript:KRH68488:c.-240A>G,transcript:KRH68489:c.-240A>G)
Chr03	43492194	C	T	C	T	UTR5	gene:Glyma.03G234400(transcript:KRH68487:c.-168C>T,transcript:KRH68488:c.-168C>T,transcript:KRH68489:c.-168C>T)
Chr03	43492196	G	C	G	C	UTR5	gene:Glyma.03G234400(transcript:KRH68487:c.-166G>C,transcript:KRH68488:c.-166G>C,transcript:KRH68489:c.-166G>C)
Chr03	43492218	C	G	C	G	UTR5	gene:Glyma.03G234400(transcript:KRH68487:c.-144C>G,transcript:KRH68488:c.-144C>G,transcript:KRH68489:c.-144C>G)
Chr03	43492225	A	G	A	G	UTR5	gene:Glyma.03G234400(transcript:KRH68487:c.-137A>G,transcript:KRH68488:c.-137A>G,transcript:KRH68489:c.-137A>G)
Chr03	43496084	A	C	A	C	intergenic	gene:Glyma.03G234400(dist=2274),gene:Glyma.03G234500(dist=1209)
Chr03	43496455	G	A	G	A	upstream	gene:Glyma.03G234500(dist=838)
Chr03	43499056	A	C	A	C	downstream	gene:Glyma.03G234600(dist=79)
Chr03	43499312	C	T	C	T	UTR3	gene:Glyma.03G234600(transcript:KRH68491:c.*81G>A)
Chr03	43499331	C	A	C	A	UTR3	gene:Glyma.03G234600(transcript:KRH68491:c.*62G>T)
Chr03	43500796	T	C	T	C	intronic	gene:Glyma.03G234600
Chr03	43501431	T	A	T	A	upstream	gene:Glyma.03G234600(dist=109)
Chr03	43501565	C	T	C	T	upstream	gene:Glyma.03G234600(dist=243)
Chr03	43501726	T	C	T	C	upstream	gene:Glyma.03G234600(dist=404)
Chr03	43501766	G	T	G	T	upstream	gene:Glyma.03G234600(dist=444)
Chr03	43502309	A	T	A	T	upstream	gene:Glyma.03G234600(dist=987)
Chr03	43502453	T	A	T	A	intergenic	gene:Glyma.03G234600(dist=1131),gene:Glyma.03G234700(dist=3855)
Chr03	43502587	T	A	T	A	intergenic	gene:Glyma.03G234600(dist=1265),gene:Glyma.03G234700(dist=3721)
Chr03	43502668	A	T	A	T	intergenic	gene:Glyma.03G234600(dist=1346),gene:Glyma.03G234700(dist=3640)
Chr03	43502693	T	A	T	A	intergenic	gene:Glyma.03G234600(dist=1371),gene:Glyma.03G234700(dist=3615)
Chr03	43503118	A	T	A	T	intergenic	gene:Glyma.03G234600(dist=1796),gene:Glyma.03G234700(dist=3190)
Chr03	43503598	A	T	A	T	intergenic	gene:Glyma.03G234600(dist=2276),gene:Glyma.03G234700(dist=2710)
Chr03	43504536	G	A	G	A	intergenic	gene:Glyma.03G234600(dist=3214),gene:Glyma.03G234700(dist=1772)
Chr03	43504546	C	A	C	A	intergenic	gene:Glyma.03G234600(dist=3224),gene:Glyma.03G234700(dist=1762)
Chr03	43505050	A	G	A	G	intergenic	gene:Glyma.03G234600(dist=3728),gene:Glyma.03G234700(dist=1258)
Chr03	43506676	A	T	A	T	intronic	gene:Glyma.03G234700
Chr03	43508041	A	C	A	C	intronic	gene:Glyma.03G234700
Chr03	43508117	A	G	A	G	intronic	gene:Glyma.03G234700
Chr03	43508355	G	A	G	A	intronic	gene:Glyma.03G234700
Chr03	43508473	T	C	T	C	intronic	gene:Glyma.03G234700
Chr03	43509149	G	C	G	C	UTR3	gene:Glyma.03G234700(transcript:KRH68493:c.*274G>C)
Chr03	43509581	G	C	G	C	downstream	gene:Glyma.03G234700(dist=269)
Chr03	43511682	G	A	G	A	downstream	gene:Glyma.03G234800(dist=672)
Chr03	43512075	G	A	G	A	downstream	gene:Glyma.03G234800(dist=279)
Chr03	43512082	C	T	C	T	downstream	gene:Glyma.03G234800(dist=272)
Chr03	43512091	C	T	C	T	downstream	gene:Glyma.03G234800(dist=263)
Chr03	43512092	C	T	C	T	downstream	gene:Glyma.03G234800(dist=262)
Chr03	43512386	A	G	A	G	UTR3	gene:Glyma.03G234800(transcript:KRH68494:c.*329T>C)
Chr03	43512584	C	T	C	T	UTR3	gene:Glyma.03G234800(transcript:KRH68494:c.*131G>A)
Chr03	43512609	G	A	G	A	UTR3	gene:Glyma.03G234800(transcript:KRH68494:c.*106C>T)
Chr03	43513124	C	T	C	T	intronic	gene:Glyma.03G234800
Chr03	43513748	A	G	A	G	intronic	gene:Glyma.03G234800
Chr03	43514192	T	A	T	A	upstream	gene:Glyma.03G234800(dist=160)
Chr03	43514463	C	T	C	T	upstream	gene:Glyma.03G234800(dist=431)
Chr03	43514712	A	T	A	T	upstream	gene:Glyma.03G234800(dist=680)
Chr03	43514752	A	C	A	C	upstream	gene:Glyma.03G234800(dist=720)
Chr03	43515137	C	G	C	G	intergenic	gene:Glyma.03G234800(dist=1105),gene:Glyma.03G234900(dist=4056)
Chr03	43515193	G	T	G	T	intergenic	gene:Glyma.03G234800(dist=1161),gene:Glyma.03G234900(dist=4000)
Chr03	43515245	A	G	A	G	intergenic	gene:Glyma.03G234800(dist=1213),gene:Glyma.03G234900(dist=3948)
Chr03	43515304	T	A	T	A	intergenic	gene:Glyma.03G234800(dist=1272),gene:Glyma.03G234900(dist=3889)
Chr03	43515374	A	G	A	G	intergenic	gene:Glyma.03G234800(dist=1342),gene:Glyma.03G234900(dist=3819)
Chr03	43515543	G	A	G	A	intergenic	gene:Glyma.03G234800(dist=1511),gene:Glyma.03G234900(dist=3650)
Chr03	43515665	A	T	A	T	intergenic	gene:Glyma.03G234800(dist=1633),gene:Glyma.03G234900(dist=3528)
Chr03	43515715	G	A	G	A	intergenic	gene:Glyma.03G234800(dist=1683),gene:Glyma.03G234900(dist=3478)
Chr03	43515763	A	G	A	G	intergenic	gene:Glyma.03G234800(dist=1731),gene:Glyma.03G234900(dist=3430)
Chr03	43515892	A	T	A	T	intergenic	gene:Glyma.03G234800(dist=1860),gene:Glyma.03G234900(dist=3301)
Chr03	43516431	G	T	G	T	intergenic	gene:Glyma.03G234800(dist=2399),gene:Glyma.03G234900(dist=2762)
Chr03	43516609	G	T	G	T	intergenic	gene:Glyma.03G234800(dist=2577),gene:Glyma.03G234900(dist=2584)
Chr03	43516774	A	T	A	T	intergenic	gene:Glyma.03G234800(dist=2742),gene:Glyma.03G234900(dist=2419)
Chr03	43516775	A	T	A	T	intergenic	gene:Glyma.03G234800(dist=2743),gene:Glyma.03G234900(dist=2418)
Chr03	43517011	A	C	A	C	intergenic	gene:Glyma.03G234800(dist=2979),gene:Glyma.03G234900(dist=2182)
Chr03	43517192	A	G	A	G	intergenic	gene:Glyma.03G234800(dist=3160),gene:Glyma.03G234900(dist=2001)
Chr03	43521349	A	G	A	G	exonic nonsynonymous SNV	gene:Glyma.03G234900:transcript:RCW19497:exon9:c.T1096C:p.W366R,gene:Glyma.03G234900:transcript:KRH68496:exon3:c.T295C:p.W99R,
Chr03	43521868	A	T	A	T	intronic	gene:Glyma.03G234900
Chr03	43522187	A	T	A	T	intronic	gene:Glyma.03G234900
Chr03	43522249	A	C	A	C	intronic	gene:Glyma.03G234900
Chr03	43522250	C	A	C	A	intronic	gene:Glyma.03G234900
Chr03	43522688	C	T	C	T	exonic nonsynonymous SNV	gene:Glyma.03G234900:transcript:RCW19497:exon7:c.G892A:p.V298I,gene:Glyma.03G234900:transcript:KRH68496:exon1:c.G91A:p.V31I,
Chr03	43523505	A	T	A	T	intronic	gene:Glyma.03G234900
Chr03	43524262	A	G	A	G	exonic synonymous SNV	gene:Glyma.03G234900:transcript:RCW19497:exon2:c.T108C:p.F36F,
Chr03	43524786	G	C	G	C	upstream	gene:Glyma.03G234900(dist=330)
Chr03	43524817	G	T	G	T	upstream	gene:Glyma.03G234900(dist=361)
Chr03	43525363	T	A,C	T	C	upstream	gene:Glyma.03G234900(dist=907)
Chr03	43526010	C	T	C	T	intergenic	gene:Glyma.03G234900(dist=1554),gene:Glyma.03G235000(dist=15543)
Chr03	43526021	C	T	C	T	intergenic	gene:Glyma.03G234900(dist=1565),gene:Glyma.03G235000(dist=15532)
Chr03	43526074	C	T	C	T	intergenic	gene:Glyma.03G234900(dist=1618),gene:Glyma.03G235000(dist=15479)
Chr03	43526144	A	C	A	C	intergenic	gene:Glyma.03G234900(dist=1688),gene:Glyma.03G235000(dist=15409)
Chr03	43526159	C	T	C	T	intergenic	gene:Glyma.03G234900(dist=1703),gene:Glyma.03G235000(dist=15394)
Chr03	43526170	A	G	A	G	intergenic	gene:Glyma.03G234900(dist=1714),gene:Glyma.03G235000(dist=15383)
Chr03	43526248	C	T	C	T	intergenic	gene:Glyma.03G234900(dist=1792),gene:Glyma.03G235000(dist=15305)
Chr03	43526265	C	T	C	T	intergenic	gene:Glyma.03G234900(dist=1809),gene:Glyma.03G235000(dist=15288)
Chr03	43526364	T	A	T	A	intergenic	gene:Glyma.03G234900(dist=1908),gene:Glyma.03G235000(dist=15189)
Chr03	43526480	C	T	C	T	intergenic	gene:Glyma.03G234900(dist=2024),gene:Glyma.03G235000(dist=15073)
Chr03	43526560	G	A	G	A	intergenic	gene:Glyma.03G234900(dist=2104),gene:Glyma.03G235000(dist=14993)
Chr03	43526636	T	C	T	C	intergenic	gene:Glyma.03G234900(dist=2180),gene:Glyma.03G235000(dist=14917)
Chr03	43526889	G	A	G	A	intergenic	gene:Glyma.03G234900(dist=2433),gene:Glyma.03G235000(dist=14664)
Chr03	43526952	T	C	T	C	intergenic	gene:Glyma.03G234900(dist=2496),gene:Glyma.03G235000(dist=14601)
Chr03	43527042	C	G	C	G	intergenic	gene:Glyma.03G234900(dist=2586),gene:Glyma.03G235000(dist=14511)
Chr03	43527398	T	A	T	A	intergenic	gene:Glyma.03G234900(dist=2942),gene:Glyma.03G235000(dist=14155)
Chr03	43527541	T	A	T	A	intergenic	gene:Glyma.03G234900(dist=3085),gene:Glyma.03G235000(dist=14012)
Chr03	43527928	G	C	G	C	intergenic	gene:Glyma.03G234900(dist=3472),gene:Glyma.03G235000(dist=13625)
Chr03	43528013	T	C	T	C	intergenic	gene:Glyma.03G234900(dist=3557),gene:Glyma.03G235000(dist=13540)
Chr03	43528347	G	A	G	A	intergenic	gene:Glyma.03G234900(dist=3891),gene:Glyma.03G235000(dist=13206)
Chr03	43528574	C	A	C	A	intergenic	gene:Glyma.03G234900(dist=4118),gene:Glyma.03G235000(dist=12979)
Chr03	43528816	A	C	A	C	intergenic	gene:Glyma.03G234900(dist=4360),gene:Glyma.03G235000(dist=12737)
Chr03	43531581	T	A	T	A	intergenic	gene:Glyma.03G234900(dist=7125),gene:Glyma.03G235000(dist=9972)
Chr03	43531746	T	C	T	C	intergenic	gene:Glyma.03G234900(dist=7290),gene:Glyma.03G235000(dist=9807)
Chr03	43531782	T	G	T	G	intergenic	gene:Glyma.03G234900(dist=7326),gene:Glyma.03G235000(dist=9771)
Chr03	43531881	G	C	G	C	intergenic	gene:Glyma.03G234900(dist=7425),gene:Glyma.03G235000(dist=9672)
Chr03	43532760	G	A	G	A	intergenic	gene:Glyma.03G234900(dist=8304),gene:Glyma.03G235000(dist=8793)
Chr03	43532855	C	T	C	T	intergenic	gene:Glyma.03G234900(dist=8399),gene:Glyma.03G235000(dist=8698)
Chr03	43533581	T	A	T	A	intergenic	gene:Glyma.03G234900(dist=9125),gene:Glyma.03G235000(dist=7972)
Chr03	43533946	A	G	A	G	intergenic	gene:Glyma.03G234900(dist=9490),gene:Glyma.03G235000(dist=7607)
Chr03	43534135	A	G	A	G	intergenic	gene:Glyma.03G234900(dist=9679),gene:Glyma.03G235000(dist=7418)
Chr03	43534165	T	A	T	A	intergenic	gene:Glyma.03G234900(dist=9709),gene:Glyma.03G235000(dist=7388)
Chr03	43535072	C	T	C	T	intergenic	gene:Glyma.03G234900(dist=10616),gene:Glyma.03G235000(dist=6481)
Chr03	43535111	A	T	A	T	intergenic	gene:Glyma.03G234900(dist=10655),gene:Glyma.03G235000(dist=6442)
Chr03	43535293	C	T	C	T	intergenic	gene:Glyma.03G234900(dist=10837),gene:Glyma.03G235000(dist=6260)
Chr03	43535365	C	A	C	A	intergenic	gene:Glyma.03G234900(dist=10909),gene:Glyma.03G235000(dist=6188)
Chr03	43535369	G	C	G	C	intergenic	gene:Glyma.03G234900(dist=10913),gene:Glyma.03G235000(dist=6184)
Chr03	43535497	C	T	C	T	intergenic	gene:Glyma.03G234900(dist=11041),gene:Glyma.03G235000(dist=6056)
Chr03	43535564	G	T	G	T	intergenic	gene:Glyma.03G234900(dist=11108),gene:Glyma.03G235000(dist=5989)
Chr03	43535599	G	A	G	A	intergenic	gene:Glyma.03G234900(dist=11143),gene:Glyma.03G235000(dist=5954)
Chr03	43535623	C	T	C	T	intergenic	gene:Glyma.03G234900(dist=11167),gene:Glyma.03G235000(dist=5930)
Chr03	43535629	G	A	G	A	intergenic	gene:Glyma.03G234900(dist=11173),gene:Glyma.03G235000(dist=5924)
Chr03	43535690	G	A	G	A	intergenic	gene:Glyma.03G234900(dist=11234),gene:Glyma.03G235000(dist=5863)
Chr03	43535967	A	C	A	C	intergenic	gene:Glyma.03G234900(dist=11511),gene:Glyma.03G235000(dist=5586)
Chr03	43536059	G	A	G	A	intergenic	gene:Glyma.03G234900(dist=11603),gene:Glyma.03G235000(dist=5494)
Chr03	43537091	T	A	T	A	intergenic	gene:Glyma.03G234900(dist=12635),gene:Glyma.03G235000(dist=4462)
Chr03	43538211	C	T	C	T	intergenic	gene:Glyma.03G234900(dist=13755),gene:Glyma.03G235000(dist=3342)
Chr03	43538481	T	C	T	C	intergenic	gene:Glyma.03G234900(dist=14025),gene:Glyma.03G235000(dist=3072)
Chr03	43538784	A	T	A	T	intergenic	gene:Glyma.03G234900(dist=14328),gene:Glyma.03G235000(dist=2769)
Chr03	43539326	A	T	A	T	intergenic	gene:Glyma.03G234900(dist=14870),gene:Glyma.03G235000(dist=2227)
Chr03	43539446	G	A	G	A	intergenic	gene:Glyma.03G234900(dist=14990),gene:Glyma.03G235000(dist=2107)
Chr03	43539512	T	C	T	C	intergenic	gene:Glyma.03G234900(dist=15056),gene:Glyma.03G235000(dist=2041)
Chr03	43539547	T	A	T	A	intergenic	gene:Glyma.03G234900(dist=15091),gene:Glyma.03G235000(dist=2006)
Chr03	43540285	A	G	A	G	intergenic	gene:Glyma.03G234900(dist=15829),gene:Glyma.03G235000(dist=1268)
Chr03	43540961	C	T	C	T	downstream	gene:Glyma.03G235000(dist=592)
Chr03	43540986	G	A	G	A	downstream	gene:Glyma.03G235000(dist=567)
Chr03	43541065	A	T	A	T	downstream	gene:Glyma.03G235000(dist=488)
Chr03	43541157	A	C	A	C	downstream	gene:Glyma.03G235000(dist=396)
Chr03	43541337	A	T	A	T	downstream	gene:Glyma.03G235000(dist=216)
Chr03	43541465	T	A	T	A	downstream	gene:Glyma.03G235000(dist=88)
Chr03	43541481	A	C	A	C	downstream	gene:Glyma.03G235000(dist=72)
Chr03	43541680	A	T	A	T	UTR3	gene:Glyma.03G235000(transcript:KRH68499:c.*171T>A)
Chr03	43543118	A	T	A	T	upstream	gene:Glyma.03G235000(dist=110)
Chr03	43543293	C	T	C	T	upstream	gene:Glyma.03G235000(dist=285)
Chr03	43543357	A	G	A	G	upstream	gene:Glyma.03G235000(dist=349)
Chr03	43543654	A	T	A	T	upstream;downstream	gene:Glyma.03G235000(dist=646);gene:Glyma.03G235100(dist=741)
Chr03	43544436	A	T	A	T	UTR3	gene:Glyma.03G235100(transcript:KRH68500:c.*531T>A)
Chr03	43545594	G	A	G	A	intronic	gene:Glyma.03G235100
Chr03	43545764	T	C	T	C	exonic synonymous SNV	gene:Glyma.03G235100:transcript:KRH68500:exon5:c.A693G:p.S231S,
Chr03	43546037	C	A	C	A	exonic nonsynonymous SNV	gene:Glyma.03G235100:transcript:KRH68500:exon5:c.G420T:p.Q140H,
Chr03	43546051	T	C	T	C	exonic nonsynonymous SNV	gene:Glyma.03G235100:transcript:KRH68500:exon5:c.A406G:p.M136V,
Chr03	43546093	A	T	A	T	intronic	gene:Glyma.03G235100
Chr03	43546142	A	G	A	G	intronic	gene:Glyma.03G235100
Chr03	43546902	C	T	C	T	intronic	gene:Glyma.03G235100
Chr03	43546926	T	C	T	C	intronic	gene:Glyma.03G235100
Chr03	43549019	T	C	T	C	intronic	gene:Glyma.03G235100
Chr03	43549055	G	A	G	A	intronic	gene:Glyma.03G235100
Chr03	43550025	G	A	G	A	UTR5	gene:Glyma.03G235100(transcript:KRH68500:c.-19C>T)
Chr03	43551020	G	C	G	C	upstream;downstream	gene:Glyma.03G235100(dist=779);gene:Glyma.03G235200(dist=713)
Chr03	43551148	A	G	A	G	upstream;downstream	gene:Glyma.03G235100(dist=907);gene:Glyma.03G235200(dist=585)
Chr03	43551735	A	C	A	C	UTR3	gene:Glyma.03G235200(transcript:KRH68501:c.*255T>G)
Chr03	43553299	G	T	G	T	intronic	gene:Glyma.03G235200
Chr03	43553303	G	T	G	T	intronic	gene:Glyma.03G235200
Chr03	43553595	G	A	G	A	intronic	gene:Glyma.03G235200
Chr03	43554247	C	T	C	T	exonic nonsynonymous SNV	gene:Glyma.03G235200:transcript:KRH68501:exon4:c.G436A:p.V146I,
Chr03	43555104	C	T	C	T	intronic	gene:Glyma.03G235200
Chr03	43555740	C	T	C	T	intronic	gene:Glyma.03G235200
Chr03	43562987	T	A	A	T	intergenic	gene:Glyma.03G235300(dist=1036),gene:Glyma.03G235400(dist=1009)
Chr03	43565653	T	A	T	A	UTR5	gene:Glyma.03G235400(transcript:KRH68506:c.-445A>T,transcript:KRH68503:c.-217A>T)
Chr03	43565975	T	A	T	A	UTR5	gene:Glyma.03G235400(transcript:KRH68506:c.-767A>T,transcript:KRH68503:c.-539A>T)
Chr03	43569188	A	G	A	G	intronic	gene:Glyma.03G235500
Chr03	43570446	G	A	G	A	intronic	gene:Glyma.03G235500
Chr03	43573232	G	T	G	T	upstream;downstream	gene:Glyma.03G235500(dist=561);gene:Glyma.03G235600(dist=129)
Chr03	43578515	G	A	G	A	intronic	gene:Glyma.03G235700
Chr03	43578776	G	A	G	A	intronic	gene:Glyma.03G235700
Chr03	43581949	G	A	G	A	exonic nonsynonymous SNV	gene:Glyma.03G235900:transcript:KRH68511:exon1:c.G122A:p.R41K,
Chr03	43582186	C	T	C	T	UTR3	gene:Glyma.03G235800(transcript:KRH68514:c.*1708G>A,transcript:KRH68516:c.*1708G>A,transcript:KRH68513:c.*1708G>A)
Chr03	43582447	C	T	C	T	UTR3	gene:Glyma.03G235800(transcript:KRH68514:c.*1447G>A,transcript:KRH68516:c.*1447G>A,transcript:KRH68513:c.*1447G>A)
Chr03	43582485	G	A	G	A	UTR3	gene:Glyma.03G235800(transcript:KRH68514:c.*1409C>T,transcript:KRH68516:c.*1409C>T,transcript:KRH68513:c.*1409C>T)
Chr03	43583668	C	G	C	G	UTR3	gene:Glyma.03G235800(transcript:KRH68514:c.*226G>C,transcript:KRH68516:c.*226G>C,transcript:KRH68513:c.*226G>C,transcript:KRH68512:c.*226G>C)
Chr03	43583808	C	G	C	G	UTR3	gene:Glyma.03G235800(transcript:KRH68514:c.*86G>C,transcript:KRH68516:c.*86G>C,transcript:KRH68513:c.*86G>C,transcript:KRH68512:c.*86G>C)
Chr03	43584198	A	G	A	G	intronic	gene:Glyma.03G235800
Chr03	43586001	G	A	G	A	intronic	gene:Glyma.03G235800
Chr03	43586306	T	G	T	G	exonic nonsynonymous SNV	gene:Glyma.03G235800:transcript:KRH68517:exon1:c.A221C:p.N74T,gene:Glyma.03G235800:transcript:KRH68515:exon1:c.A221C:p.N74T,gene:Glyma.03G235800:transcript:KRH68513:exon1:c.A221C:p.N74T,gene:Glyma.03G235800:transcript:KRH68514:exon1:c.A221C:p.N74T,gene:Glyma.03G235800:transcript:KRH68512:exon1:c.A221C:p.N74T,gene:Glyma.03G235800:transcript:KRH68516:exon1:c.A221C:p.N74T,
Chr03	43588093	G	A	G	A	intergenic	gene:Glyma.03G235800(dist=1518),gene:Glyma.03G236000(dist=4824)
Chr03	43588508	A	G	A	G	intergenic	gene:Glyma.03G235800(dist=1933),gene:Glyma.03G236000(dist=4409)
Chr03	43588530	T	C	T	C	intergenic	gene:Glyma.03G235800(dist=1955),gene:Glyma.03G236000(dist=4387)
Chr03	43588786	A	G	A	G	intergenic	gene:Glyma.03G235800(dist=2211),gene:Glyma.03G236000(dist=4131)
Chr03	43590695	C	A	C	A	intergenic	gene:Glyma.03G235800(dist=4120),gene:Glyma.03G236000(dist=2222)
Chr03	43591144	G	A	G	A	intergenic	gene:Glyma.03G235800(dist=4569),gene:Glyma.03G236000(dist=1773)
Chr03	43591412	G	A	G	A	intergenic	gene:Glyma.03G235800(dist=4837),gene:Glyma.03G236000(dist=1505)
Chr03	43591917	G	A	G	A	intergenic	gene:Glyma.03G235800(dist=5342),gene:Glyma.03G236000(dist=1000)
Chr03	43592111	T	C	T	C	downstream	gene:Glyma.03G236000(dist=806)
Chr03	43592209	G	A	G	A	downstream	gene:Glyma.03G236000(dist=708)
Chr03	43592306	A	G	A	G	downstream	gene:Glyma.03G236000(dist=611)
Chr03	43592426	T	A	T	A	downstream	gene:Glyma.03G236000(dist=491)
Chr03	43592511	A	G	A	G	downstream	gene:Glyma.03G236000(dist=406)
Chr03	43592641	A	T	A	T	downstream	gene:Glyma.03G236000(dist=276)
Chr03	43593197	T	A	T	A	UTR3	gene:Glyma.03G236000(transcript:KRH68518:c.*32A>T)
Chr03	43593307	A	G	A	G	exonic synonymous SNV	gene:Glyma.03G236000:transcript:KRH68518:exon1:c.T447C:p.S149S,
Chr03	43593593	G	C	G	C	exonic nonsynonymous SNV	gene:Glyma.03G236000:transcript:KRH68518:exon1:c.C161G:p.T54R,
Chr03	43593806	T	C	T	C	upstream	gene:Glyma.03G236000(dist=19)
Chr03	43593937	A	T	A	T	upstream	gene:Glyma.03G236000(dist=150)
Chr03	43594151	C	A	C	A	upstream	gene:Glyma.03G236000(dist=364)
Chr03	43594956	G	C	G	C	intergenic	gene:Glyma.03G236000(dist=1169),gene:Glyma.03G236100(dist=8415)
Chr03	43594967	T	C	T	C	intergenic	gene:Glyma.03G236000(dist=1180),gene:Glyma.03G236100(dist=8404)
Chr03	43595807	A	T	A	T	intergenic	gene:Glyma.03G236000(dist=2020),gene:Glyma.03G236100(dist=7564)
Chr03	43595884	T	G	T	G	intergenic	gene:Glyma.03G236000(dist=2097),gene:Glyma.03G236100(dist=7487)
Chr03	43597036	T	A	T	A	intergenic	gene:Glyma.03G236000(dist=3249),gene:Glyma.03G236100(dist=6335)
Chr03	43597134	G	T	G	T	intergenic	gene:Glyma.03G236000(dist=3347),gene:Glyma.03G236100(dist=6237)
Chr03	43597248	T	C	T	C	intergenic	gene:Glyma.03G236000(dist=3461),gene:Glyma.03G236100(dist=6123)
Chr03	43598064	A	G	A	G	intergenic	gene:Glyma.03G236000(dist=4277),gene:Glyma.03G236100(dist=5307)
Chr03	43598324	T	C	T	C	intergenic	gene:Glyma.03G236000(dist=4537),gene:Glyma.03G236100(dist=5047)
Chr03	43598359	C	T	C	T	intergenic	gene:Glyma.03G236000(dist=4572),gene:Glyma.03G236100(dist=5012)
Chr03	43598715	A	T	A	T	intergenic	gene:Glyma.03G236000(dist=4928),gene:Glyma.03G236100(dist=4656)
Chr03	43598773	A	G	A	G	intergenic	gene:Glyma.03G236000(dist=4986),gene:Glyma.03G236100(dist=4598)
Chr03	43598984	G	A	G	A	intergenic	gene:Glyma.03G236000(dist=5197),gene:Glyma.03G236100(dist=4387)
Chr03	43599604	A	G	A	G	intergenic	gene:Glyma.03G236000(dist=5817),gene:Glyma.03G236100(dist=3767)
Chr03	43599681	T	C	T	C	intergenic	gene:Glyma.03G236000(dist=5894),gene:Glyma.03G236100(dist=3690)
Chr03	43599855	A	G	A	G	intergenic	gene:Glyma.03G236000(dist=6068),gene:Glyma.03G236100(dist=3516)
Chr03	43599886	A	T	A	T	intergenic	gene:Glyma.03G236000(dist=6099),gene:Glyma.03G236100(dist=3485)
Chr03	43599892	A	T	A	T	intergenic	gene:Glyma.03G236000(dist=6105),gene:Glyma.03G236100(dist=3479)
Chr03	43599904	C	A	C	A	intergenic	gene:Glyma.03G236000(dist=6117),gene:Glyma.03G236100(dist=3467)
Chr03	43600496	T	C	T	C	intergenic	gene:Glyma.03G236000(dist=6709),gene:Glyma.03G236100(dist=2875)
Chr03	43600758	G	T	G	T	intergenic	gene:Glyma.03G236000(dist=6971),gene:Glyma.03G236100(dist=2613)
Chr03	43600761	T	C	T	C	intergenic	gene:Glyma.03G236000(dist=6974),gene:Glyma.03G236100(dist=2610)
Chr03	43601018	A	G	A	G	intergenic	gene:Glyma.03G236000(dist=7231),gene:Glyma.03G236100(dist=2353)
Chr03	43601286	T	C	T	C	intergenic	gene:Glyma.03G236000(dist=7499),gene:Glyma.03G236100(dist=2085)
Chr03	43601464	C	T	C	T	intergenic	gene:Glyma.03G236000(dist=7677),gene:Glyma.03G236100(dist=1907)
Chr03	43601883	C	T	C	T	intergenic	gene:Glyma.03G236000(dist=8096),gene:Glyma.03G236100(dist=1488)
Chr03	43601923	C	T	C	T	intergenic	gene:Glyma.03G236000(dist=8136),gene:Glyma.03G236100(dist=1448)
Chr03	43601953	T	C	T	C	intergenic	gene:Glyma.03G236000(dist=8166),gene:Glyma.03G236100(dist=1418)
Chr03	43602088	C	T	C	T	intergenic	gene:Glyma.03G236000(dist=8301),gene:Glyma.03G236100(dist=1283)
Chr03	43609074	T	A	T	A	intergenic	gene:Glyma.03G236100(dist=1941),gene:Glyma.03G236200(dist=1075)
Chr03	43616966	T	A	T	A	intronic	gene:Glyma.03G236300
Chr03	43617121	A	T	A	T	intronic	gene:Glyma.03G236300
Chr03	43617180	T	A	T	A	intronic	gene:Glyma.03G236300
Chr03	43617288	A	T	A	T	intronic	gene:Glyma.03G236300
Chr03	43617296	A	T	A	T	intronic	gene:Glyma.03G236300
Chr03	43619209	T	A	A	T	intronic	gene:Glyma.03G236300
Chr03	43619881	A	T	A	T	intronic	gene:Glyma.03G236300
Chr03	43620827	T	A	A	T	upstream	gene:Glyma.03G236300(dist=133)
Chr03	43620836	T	A	A	T	upstream	gene:Glyma.03G236300(dist=142)
Chr03	43620864	T	A	A	T	upstream	gene:Glyma.03G236300(dist=170)
Chr03	43620871	A	C	C	A	upstream	gene:Glyma.03G236300(dist=177)
Chr03	43620932	A	T	A	T	upstream	gene:Glyma.03G236300(dist=238)
Chr03	43620953	T	C	T	C	upstream	gene:Glyma.03G236300(dist=259)
Chr03	43621254	G	A	A	G	upstream	gene:Glyma.03G236300(dist=560)
Chr03	43621265	A	T	A	T	upstream	gene:Glyma.03G236300(dist=571)
Chr03	43621639	A	G	A	G	upstream	gene:Glyma.03G236300(dist=945)
Chr03	43621720	T	C	T	C	intergenic	gene:Glyma.03G236300(dist=1026),gene:Glyma.03G236400(dist=8278)
Chr03	43621812	G	A	A	G	intergenic	gene:Glyma.03G236300(dist=1118),gene:Glyma.03G236400(dist=8186)
Chr03	43622478	T	C	C	T	intergenic	gene:Glyma.03G236300(dist=1784),gene:Glyma.03G236400(dist=7520)
Chr03	43622653	T	C	T	C	intergenic	gene:Glyma.03G236300(dist=1959),gene:Glyma.03G236400(dist=7345)
Chr03	43622704	T	C	C	T	intergenic	gene:Glyma.03G236300(dist=2010),gene:Glyma.03G236400(dist=7294)
Chr03	43622733	G	A	G	A	intergenic	gene:Glyma.03G236300(dist=2039),gene:Glyma.03G236400(dist=7265)
Chr03	43622881	T	A	A	T	intergenic	gene:Glyma.03G236300(dist=2187),gene:Glyma.03G236400(dist=7117)
Chr03	43623344	A	G	G	A	intergenic	gene:Glyma.03G236300(dist=2650),gene:Glyma.03G236400(dist=6654)
Chr03	43624178	A	T	A	T	intergenic	gene:Glyma.03G236300(dist=3484),gene:Glyma.03G236400(dist=5820)
Chr03	43624182	T	A	T	A	intergenic	gene:Glyma.03G236300(dist=3488),gene:Glyma.03G236400(dist=5816)
Chr03	43624197	A	T	A	T	intergenic	gene:Glyma.03G236300(dist=3503),gene:Glyma.03G236400(dist=5801)
Chr03	43624417	C	T	C	T	intergenic	gene:Glyma.03G236300(dist=3723),gene:Glyma.03G236400(dist=5581)
Chr03	43624638	T	G	T	G	intergenic	gene:Glyma.03G236300(dist=3944),gene:Glyma.03G236400(dist=5360)
Chr03	43624782	C	T	T	C	intergenic	gene:Glyma.03G236300(dist=4088),gene:Glyma.03G236400(dist=5216)
Chr03	43628154	T	C	T	C	intergenic	gene:Glyma.03G236300(dist=7460),gene:Glyma.03G236400(dist=1844)
Chr03	43629485	C	G	G	C	upstream	gene:Glyma.03G236400(dist=513)
Chr03	43629497	T	C	T	C	upstream	gene:Glyma.03G236400(dist=501)
Chr03	43629507	G	A	G	A	upstream	gene:Glyma.03G236400(dist=491)
Chr03	43629710	T	C	C	T	upstream	gene:Glyma.03G236400(dist=288)
Chr03	43629856	A	T	T	A	upstream	gene:Glyma.03G236400(dist=142)
Chr03	43629860	A	T	T	A	upstream	gene:Glyma.03G236400(dist=138)
Chr03	43630559	C	T	C	T	exonic nonsynonymous SNV	gene:Glyma.03G236400:transcript:KRH68527:exon1:c.C338T:p.P113L,
Chr03	43631095	G	A,T	T	A	exonic nonsynonymous SNV	gene:Glyma.03G236400:transcript:KRH68527:exon1:c.G874A:p.V292I,
Chr03	43632080	A	G	G	A	exonic synonymous SNV	gene:Glyma.03G236400:transcript:KRH68527:exon3:c.A1584G:p.P528P,
Chr03	43633768	C	A	A	C	downstream	gene:Glyma.03G236400(dist=392)
Chr03	43634639	A	G	A	G	intergenic	gene:Glyma.03G236400(dist=1263),gene:Glyma.03G236500(dist=1342)
Chr03	43637607	T	C	C	T	intronic	gene:Glyma.03G236500
Chr03	43647436	G	A	G	A	upstream	gene:Glyma.03G236500(dist=388)
Chr03	43647462	T	G	T	G	upstream	gene:Glyma.03G236500(dist=414)
Chr03	43647487	A	G	A	G	upstream	gene:Glyma.03G236500(dist=439)
Chr03	43647822	G	A	A	G	upstream	gene:Glyma.03G236500(dist=774)
Chr03	43647852	G	A	G	A	upstream	gene:Glyma.03G236500(dist=804)
Chr03	43647865	T	C	T	C	upstream	gene:Glyma.03G236500(dist=817)
Chr03	43647897	G	A	A	G	upstream	gene:Glyma.03G236500(dist=849)
Chr03	43647915	A	T	A	T	upstream	gene:Glyma.03G236500(dist=867)
Chr03	43647916	C	T	C	T	upstream	gene:Glyma.03G236500(dist=868)
Chr03	43648088	C	G	C	G	intergenic	gene:Glyma.03G236500(dist=1040),gene:Glyma.03G236600(dist=1745)
Chr03	43648090	G	A	G	A	intergenic	gene:Glyma.03G236500(dist=1042),gene:Glyma.03G236600(dist=1743)
Chr03	43648201	A	T	A	T	intergenic	gene:Glyma.03G236500(dist=1153),gene:Glyma.03G236600(dist=1632)
Chr03	43648715	A	G	A	G	intergenic	gene:Glyma.03G236500(dist=1667),gene:Glyma.03G236600(dist=1118)
Chr03	43649031	C	T	T	C	downstream	gene:Glyma.03G236600(dist=802)
Chr03	43649368	T	C	T	C	downstream	gene:Glyma.03G236600(dist=465)
Chr03	43651285	G	C	C	G	intronic	gene:Glyma.03G236600
Chr03	43654503	A	C	A	C	upstream	gene:Glyma.03G236600(dist=372)
Chr03	43654928	T	G	T	G	upstream	gene:Glyma.03G236600(dist=797)
Chr03	43656076	G	T	G	T	intergenic	gene:Glyma.03G236600(dist=1945),gene:Glyma.03G236700(dist=7783)
Chr03	43657057	C	T	C	T	intergenic	gene:Glyma.03G236600(dist=2926),gene:Glyma.03G236700(dist=6802)
Chr03	43657101	C	T	C	T	intergenic	gene:Glyma.03G236600(dist=2970),gene:Glyma.03G236700(dist=6758)
Chr03	43657412	T	G	T	G	intergenic	gene:Glyma.03G236600(dist=3281),gene:Glyma.03G236700(dist=6447)
Chr03	43657525	T	C	T	C	intergenic	gene:Glyma.03G236600(dist=3394),gene:Glyma.03G236700(dist=6334)
Chr03	43657934	T	C	T	C	intergenic	gene:Glyma.03G236600(dist=3803),gene:Glyma.03G236700(dist=5925)
Chr03	43658024	A	T	A	T	intergenic	gene:Glyma.03G236600(dist=3893),gene:Glyma.03G236700(dist=5835)
Chr03	43658025	T	G	T	G	intergenic	gene:Glyma.03G236600(dist=3894),gene:Glyma.03G236700(dist=5834)
Chr03	43658037	G	A	A	G	intergenic	gene:Glyma.03G236600(dist=3906),gene:Glyma.03G236700(dist=5822)
Chr03	43659424	G	A	A	G	intergenic	gene:Glyma.03G236600(dist=5293),gene:Glyma.03G236700(dist=4435)
Chr03	43659445	G	A	A	G	intergenic	gene:Glyma.03G236600(dist=5314),gene:Glyma.03G236700(dist=4414)
Chr03	43660010	A	G	G	A	intergenic	gene:Glyma.03G236600(dist=5879),gene:Glyma.03G236700(dist=3849)
Chr03	43660083	T	A	A	T	intergenic	gene:Glyma.03G236600(dist=5952),gene:Glyma.03G236700(dist=3776)
Chr03	43660120	C	A	A	C	intergenic	gene:Glyma.03G236600(dist=5989),gene:Glyma.03G236700(dist=3739)
Chr03	43660208	C	T	T	C	intergenic	gene:Glyma.03G236600(dist=6077),gene:Glyma.03G236700(dist=3651)
Chr03	43660529	C	A	A	C	intergenic	gene:Glyma.03G236600(dist=6398),gene:Glyma.03G236700(dist=3330)
Chr03	43661240	T	C	T	C	intergenic	gene:Glyma.03G236600(dist=7109),gene:Glyma.03G236700(dist=2619)
Chr03	43661517	A	G	G	A	intergenic	gene:Glyma.03G236600(dist=7386),gene:Glyma.03G236700(dist=2342)
Chr03	43661634	T	C	C	T	intergenic	gene:Glyma.03G236600(dist=7503),gene:Glyma.03G236700(dist=2225)
Chr03	43661717	G	A	A	G	intergenic	gene:Glyma.03G236600(dist=7586),gene:Glyma.03G236700(dist=2142)
Chr03	43661747	A	G	G	A	intergenic	gene:Glyma.03G236600(dist=7616),gene:Glyma.03G236700(dist=2112)
Chr03	43661756	C	T	T	C	intergenic	gene:Glyma.03G236600(dist=7625),gene:Glyma.03G236700(dist=2103)
Chr03	43661775	T	C	C	T	intergenic	gene:Glyma.03G236600(dist=7644),gene:Glyma.03G236700(dist=2084)
Chr03	43661776	T	C	C	T	intergenic	gene:Glyma.03G236600(dist=7645),gene:Glyma.03G236700(dist=2083)
Chr03	43661780	G	C	G	C	intergenic	gene:Glyma.03G236600(dist=7649),gene:Glyma.03G236700(dist=2079)
Chr03	43661861	A	G	G	A	intergenic	gene:Glyma.03G236600(dist=7730),gene:Glyma.03G236700(dist=1998)
Chr03	43661883	G	A	A	G	intergenic	gene:Glyma.03G236600(dist=7752),gene:Glyma.03G236700(dist=1976)
Chr03	43661917	T	G	G	T	intergenic	gene:Glyma.03G236600(dist=7786),gene:Glyma.03G236700(dist=1942)
Chr03	43662268	A	G	G	A	intergenic	gene:Glyma.03G236600(dist=8137),gene:Glyma.03G236700(dist=1591)
Chr03	43662464	G	C	C	G	intergenic	gene:Glyma.03G236600(dist=8333),gene:Glyma.03G236700(dist=1395)
Chr03	43662512	A	G	G	A	intergenic	gene:Glyma.03G236600(dist=8381),gene:Glyma.03G236700(dist=1347)
Chr03	43662675	G	C	C	G	intergenic	gene:Glyma.03G236600(dist=8544),gene:Glyma.03G236700(dist=1184)
Chr03	43662894	A	T	A	T	downstream	gene:Glyma.03G236700(dist=965)
Chr03	43662922	G	T	T	G	downstream	gene:Glyma.03G236700(dist=937)
Chr03	43663225	C	G	G	C	downstream	gene:Glyma.03G236700(dist=634)
Chr03	43663436	G	C	C	G	downstream	gene:Glyma.03G236700(dist=423)
Chr03	43663473	T	C	C	T	downstream	gene:Glyma.03G236700(dist=386)
Chr03	43663572	T	C	C	T	downstream	gene:Glyma.03G236700(dist=287)
Chr03	43663748	C	G	G	C	downstream	gene:Glyma.03G236700(dist=111)
Chr03	43663806	G	A	A	G	downstream	gene:Glyma.03G236700(dist=53)
Chr03	43663837	G	A	A	G	downstream	gene:Glyma.03G236700(dist=22)
Chr03	43663839	A	G	G	A	downstream	gene:Glyma.03G236700(dist=20)
Chr03	43663908	C	T	T	C	UTR3	gene:Glyma.03G236700(transcript:KRH68535:c.*2569G>A)
Chr03	43663965	A	T	T	A	UTR3	gene:Glyma.03G236700(transcript:KRH68535:c.*2512T>A)
Chr03	43664083	G	A	A	G	UTR3	gene:Glyma.03G236700(transcript:KRH68535:c.*2394C>T)
Chr03	43664255	G	A	A	G	UTR3	gene:Glyma.03G236700(transcript:KRH68535:c.*2222C>T)
Chr03	43664373	T	G	G	T	UTR3	gene:Glyma.03G236700(transcript:KRH68535:c.*2104A>C)
Chr03	43664552	G	A	A	G	UTR3	gene:Glyma.03G236700(transcript:KRH68535:c.*1925C>T)
Chr03	43665332	G	T	T	G	UTR3	gene:Glyma.03G236700(transcript:KRH68535:c.*1145C>A,transcript:KRH68533:c.*1145C>A)
Chr03	43666349	G	T	T	G	UTR3	gene:Glyma.03G236700(transcript:KRH68535:c.*128C>A,transcript:KRH68533:c.*128C>A,transcript:KRH68534:c.*128C>A)
Chr03	43668424	G	T	T	G	UTR5	gene:Glyma.03G236700(transcript:KRH68535:c.-184C>A,transcript:KRH68533:c.-184C>A,transcript:KRH68534:c.-184C>A)
Chr03	43670969	A	G	A	G	exonic nonsynonymous SNV	gene:Glyma.03G236800:transcript:KRH68536:exon2:c.T1984C:p.C662R,
Chr03	43671595	T	C	C	T	exonic nonsynonymous SNV	gene:Glyma.03G236800:transcript:KRH68536:exon2:c.A1358G:p.H453R,
Chr03	43673963	G	T	T	G	UTR5	gene:Glyma.03G236800(transcript:KRH68536:c.-402C>A)
Chr03	43674100	A	C	A	C	UTR5	gene:Glyma.03G236800(transcript:KRH68536:c.-539T>G)
Chr03	43675742	A	G	G	A	upstream	gene:Glyma.03G236800(dist=462)
Chr03	43675761	G	A	A	G	upstream	gene:Glyma.03G236800(dist=481)
Chr03	43676232	G	C	C	G	upstream	gene:Glyma.03G236800(dist=952)
Chr03	43677099	A	G	G	A	intergenic	gene:Glyma.03G236800(dist=1819),gene:Glyma.03G236900(dist=5123)
Chr03	43677556	C	G,T	T	G	intergenic	gene:Glyma.03G236800(dist=2276),gene:Glyma.03G236900(dist=4666)
Chr03	43677578	G	A	G	A	intergenic	gene:Glyma.03G236800(dist=2298),gene:Glyma.03G236900(dist=4644)
Chr03	43677580	A	G	G	A	intergenic	gene:Glyma.03G236800(dist=2300),gene:Glyma.03G236900(dist=4642)
Chr03	43678706	G	A	A	G	intergenic	gene:Glyma.03G236800(dist=3426),gene:Glyma.03G236900(dist=3516)
Chr03	43679347	G	C	C	G	intergenic	gene:Glyma.03G236800(dist=4067),gene:Glyma.03G236900(dist=2875)
Chr03	43680663	T	A	T	A	intergenic	gene:Glyma.03G236800(dist=5383),gene:Glyma.03G236900(dist=1559)
Chr03	43681223	C	G	C	G	upstream	gene:Glyma.03G236900(dist=999)
Chr03	43682061	C	T	T	C	upstream	gene:Glyma.03G236900(dist=161)
Chr03	43683379	T	A	T	A	intronic	gene:Glyma.03G236900
Chr03	43707771	C	T	C	T	UTR3	gene:Glyma.03G237200(transcript:KRH68545:c.*142G>A)
Chr03	43719918	T	C	C	T	intronic	gene:Glyma.03G237200
Chr03	43726494	T	G	G	T	exonic nonsynonymous SNV	gene:Glyma.03G237300:transcript:KRH68547:exon4:c.A832C:p.S278R,gene:Glyma.03G237300:transcript:KRH68548:exon4:c.A952C:p.S318R,
Chr03	43731795	T	G	T	G	intergenic	gene:Glyma.03G237300(dist=1425),gene:Glyma.03G237400(dist=4038)
Chr03	43775951	T	C	C	T	intronic	gene:Glyma.03G238200
Chr03	43798112	G	A	G	A	upstream	gene:Glyma.03G238700(dist=529)
Chr03	43806128	G	A	G	A	downstream	gene:Glyma.03G239000(dist=30)
Chr03	43817747	C	T	C	T	intergenic	gene:Glyma.03G239100(dist=3646),gene:Glyma.03G239200(dist=1255)
Chr03	43856914	A	T	T	A	intergenic	gene:Glyma.03G239900(dist=2906),gene:Glyma.03G240000(dist=17365)
Chr03	43856967	C	A	A	C	intergenic	gene:Glyma.03G239900(dist=2959),gene:Glyma.03G240000(dist=17312)
Chr03	43857409	G	A	A	G	intergenic	gene:Glyma.03G239900(dist=3401),gene:Glyma.03G240000(dist=16870)
Chr03	43857425	G	A	A	G	intergenic	gene:Glyma.03G239900(dist=3417),gene:Glyma.03G240000(dist=16854)
Chr03	43857435	G	A	A	G	intergenic	gene:Glyma.03G239900(dist=3427),gene:Glyma.03G240000(dist=16844)
Chr03	43857486	A	T	T	A	intergenic	gene:Glyma.03G239900(dist=3478),gene:Glyma.03G240000(dist=16793)
Chr03	43857586	T	A	A	T	intergenic	gene:Glyma.03G239900(dist=3578),gene:Glyma.03G240000(dist=16693)
Chr03	43857587	A	C	C	A	intergenic	gene:Glyma.03G239900(dist=3579),gene:Glyma.03G240000(dist=16692)
Chr03	43857712	A	T	T	A	intergenic	gene:Glyma.03G239900(dist=3704),gene:Glyma.03G240000(dist=16567)
Chr03	43857842	A	T	T	A	intergenic	gene:Glyma.03G239900(dist=3834),gene:Glyma.03G240000(dist=16437)
Chr03	43857846	A	G	G	A	intergenic	gene:Glyma.03G239900(dist=3838),gene:Glyma.03G240000(dist=16433)
Chr03	43857889	C	G	G	C	intergenic	gene:Glyma.03G239900(dist=3881),gene:Glyma.03G240000(dist=16390)
Chr03	43857896	G	A	A	G	intergenic	gene:Glyma.03G239900(dist=3888),gene:Glyma.03G240000(dist=16383)
Chr03	43857901	A	G	G	A	intergenic	gene:Glyma.03G239900(dist=3893),gene:Glyma.03G240000(dist=16378)
Chr03	43858066	A	G	G	A	intergenic	gene:Glyma.03G239900(dist=4058),gene:Glyma.03G240000(dist=16213)
Chr03	43858071	G	A	A	G	intergenic	gene:Glyma.03G239900(dist=4063),gene:Glyma.03G240000(dist=16208)
Chr03	43858164	T	A	A	T	intergenic	gene:Glyma.03G239900(dist=4156),gene:Glyma.03G240000(dist=16115)
Chr03	43858245	G	A	A	G	intergenic	gene:Glyma.03G239900(dist=4237),gene:Glyma.03G240000(dist=16034)
Chr03	43858301	T	C	C	T	intergenic	gene:Glyma.03G239900(dist=4293),gene:Glyma.03G240000(dist=15978)
Chr03	43858306	C	T	T	C	intergenic	gene:Glyma.03G239900(dist=4298),gene:Glyma.03G240000(dist=15973)
Chr03	43858362	A	C	C	A	intergenic	gene:Glyma.03G239900(dist=4354),gene:Glyma.03G240000(dist=15917)
Chr03	43858504	A	G	G	A	intergenic	gene:Glyma.03G239900(dist=4496),gene:Glyma.03G240000(dist=15775)
Chr03	43858605	T	G	G	T	intergenic	gene:Glyma.03G239900(dist=4597),gene:Glyma.03G240000(dist=15674)
Chr03	43858629	G	A	A	G	intergenic	gene:Glyma.03G239900(dist=4621),gene:Glyma.03G240000(dist=15650)
Chr03	43859301	C	T	T	C	intergenic	gene:Glyma.03G239900(dist=5293),gene:Glyma.03G240000(dist=14978)
Chr03	43859527	T	C	C	T	intergenic	gene:Glyma.03G239900(dist=5519),gene:Glyma.03G240000(dist=14752)
Chr03	43859531	A	G	G	A	intergenic	gene:Glyma.03G239900(dist=5523),gene:Glyma.03G240000(dist=14748)
Chr03	43859534	A	G	G	A	intergenic	gene:Glyma.03G239900(dist=5526),gene:Glyma.03G240000(dist=14745)
Chr03	43859547	G	C	C	G	intergenic	gene:Glyma.03G239900(dist=5539),gene:Glyma.03G240000(dist=14732)
Chr03	43859615	G	A	A	G	intergenic	gene:Glyma.03G239900(dist=5607),gene:Glyma.03G240000(dist=14664)
Chr03	43859661	T	C	C	T	intergenic	gene:Glyma.03G239900(dist=5653),gene:Glyma.03G240000(dist=14618)
Chr03	43859707	T	C	C	T	intergenic	gene:Glyma.03G239900(dist=5699),gene:Glyma.03G240000(dist=14572)
Chr03	43859724	C	T	T	C	intergenic	gene:Glyma.03G239900(dist=5716),gene:Glyma.03G240000(dist=14555)
Chr03	43859792	C	T	T	C	intergenic	gene:Glyma.03G239900(dist=5784),gene:Glyma.03G240000(dist=14487)
Chr03	43859794	A	T	T	A	intergenic	gene:Glyma.03G239900(dist=5786),gene:Glyma.03G240000(dist=14485)
Chr03	43859802	C	T	T	C	intergenic	gene:Glyma.03G239900(dist=5794),gene:Glyma.03G240000(dist=14477)
Chr03	43859813	A	G	G	A	intergenic	gene:Glyma.03G239900(dist=5805),gene:Glyma.03G240000(dist=14466)
Chr03	43859815	T	C	C	T	intergenic	gene:Glyma.03G239900(dist=5807),gene:Glyma.03G240000(dist=14464)
Chr03	43859832	T	C	C	T	intergenic	gene:Glyma.03G239900(dist=5824),gene:Glyma.03G240000(dist=14447)
Chr03	43859854	T	A	A	T	intergenic	gene:Glyma.03G239900(dist=5846),gene:Glyma.03G240000(dist=14425)
Chr03	43859856	C	A	A	C	intergenic	gene:Glyma.03G239900(dist=5848),gene:Glyma.03G240000(dist=14423)
Chr03	43859866	T	C	C	T	intergenic	gene:Glyma.03G239900(dist=5858),gene:Glyma.03G240000(dist=14413)
Chr03	43859891	G	A	A	G	intergenic	gene:Glyma.03G239900(dist=5883),gene:Glyma.03G240000(dist=14388)
Chr03	43859908	A	G	G	A	intergenic	gene:Glyma.03G239900(dist=5900),gene:Glyma.03G240000(dist=14371)
Chr03	43859909	A	T	T	A	intergenic	gene:Glyma.03G239900(dist=5901),gene:Glyma.03G240000(dist=14370)
Chr03	43861898	G	C	C	G	intergenic	gene:Glyma.03G239900(dist=7890),gene:Glyma.03G240000(dist=12381)
Chr03	43861929	G	T	T	G	intergenic	gene:Glyma.03G239900(dist=7921),gene:Glyma.03G240000(dist=12350)
Chr03	43861956	A	T	T	A	intergenic	gene:Glyma.03G239900(dist=7948),gene:Glyma.03G240000(dist=12323)
Chr03	43862064	C	T	T	C	intergenic	gene:Glyma.03G239900(dist=8056),gene:Glyma.03G240000(dist=12215)
Chr03	43862149	G	A	A	G	intergenic	gene:Glyma.03G239900(dist=8141),gene:Glyma.03G240000(dist=12130)
Chr03	43862683	G	C	C	G	intergenic	gene:Glyma.03G239900(dist=8675),gene:Glyma.03G240000(dist=11596)
Chr03	43863027	G	A	A	G	intergenic	gene:Glyma.03G239900(dist=9019),gene:Glyma.03G240000(dist=11252)
Chr03	43863063	T	A	A	T	intergenic	gene:Glyma.03G239900(dist=9055),gene:Glyma.03G240000(dist=11216)
Chr03	43863342	A	C	C	A	intergenic	gene:Glyma.03G239900(dist=9334),gene:Glyma.03G240000(dist=10937)
Chr03	43863886	T	C	C	T	intergenic	gene:Glyma.03G239900(dist=9878),gene:Glyma.03G240000(dist=10393)
Chr03	43864134	T	A	A	T	intergenic	gene:Glyma.03G239900(dist=10126),gene:Glyma.03G240000(dist=10145)
Chr03	43866178	G	A	A	G	intergenic	gene:Glyma.03G239900(dist=12170),gene:Glyma.03G240000(dist=8101)
Chr03	43866272	A	G	G	A	intergenic	gene:Glyma.03G239900(dist=12264),gene:Glyma.03G240000(dist=8007)
Chr03	43866312	A	G	G	A	intergenic	gene:Glyma.03G239900(dist=12304),gene:Glyma.03G240000(dist=7967)
Chr03	43866609	A	T	T	A	intergenic	gene:Glyma.03G239900(dist=12601),gene:Glyma.03G240000(dist=7670)
Chr03	43866656	A	G	G	A	intergenic	gene:Glyma.03G239900(dist=12648),gene:Glyma.03G240000(dist=7623)
Chr03	43866683	C	A	A	C	intergenic	gene:Glyma.03G239900(dist=12675),gene:Glyma.03G240000(dist=7596)
Chr03	43866691	A	T	T	A	intergenic	gene:Glyma.03G239900(dist=12683),gene:Glyma.03G240000(dist=7588)
Chr03	43866721	T	A	A	T	intergenic	gene:Glyma.03G239900(dist=12713),gene:Glyma.03G240000(dist=7558)
Chr03	43866753	G	A	A	G	intergenic	gene:Glyma.03G239900(dist=12745),gene:Glyma.03G240000(dist=7526)
Chr03	43866784	G	T	T	G	intergenic	gene:Glyma.03G239900(dist=12776),gene:Glyma.03G240000(dist=7495)
Chr03	43866823	C	T	T	C	intergenic	gene:Glyma.03G239900(dist=12815),gene:Glyma.03G240000(dist=7456)
Chr03	43867042	T	C	C	T	intergenic	gene:Glyma.03G239900(dist=13034),gene:Glyma.03G240000(dist=7237)
Chr03	43867114	C	T	T	C	intergenic	gene:Glyma.03G239900(dist=13106),gene:Glyma.03G240000(dist=7165)
Chr03	43867123	C	A	A	C	intergenic	gene:Glyma.03G239900(dist=13115),gene:Glyma.03G240000(dist=7156)
Chr03	43867446	C	A	A	C	intergenic	gene:Glyma.03G239900(dist=13438),gene:Glyma.03G240000(dist=6833)
Chr03	43867463	A	T	T	A	intergenic	gene:Glyma.03G239900(dist=13455),gene:Glyma.03G240000(dist=6816)
Chr03	43867464	T	A	A	T	intergenic	gene:Glyma.03G239900(dist=13456),gene:Glyma.03G240000(dist=6815)
Chr03	43867745	A	G	G	A	intergenic	gene:Glyma.03G239900(dist=13737),gene:Glyma.03G240000(dist=6534)
Chr03	43867986	T	C	C	T	intergenic	gene:Glyma.03G239900(dist=13978),gene:Glyma.03G240000(dist=6293)
Chr03	43868021	T	C	C	T	intergenic	gene:Glyma.03G239900(dist=14013),gene:Glyma.03G240000(dist=6258)
Chr03	43868167	C	T	T	C	intergenic	gene:Glyma.03G239900(dist=14159),gene:Glyma.03G240000(dist=6112)
Chr03	43868218	A	G	G	A	intergenic	gene:Glyma.03G239900(dist=14210),gene:Glyma.03G240000(dist=6061)
Chr03	43868257	G	A	A	G	intergenic	gene:Glyma.03G239900(dist=14249),gene:Glyma.03G240000(dist=6022)
Chr03	43868356	A	C	C	A	intergenic	gene:Glyma.03G239900(dist=14348),gene:Glyma.03G240000(dist=5923)
Chr03	43868377	A	T	T	A	intergenic	gene:Glyma.03G239900(dist=14369),gene:Glyma.03G240000(dist=5902)
Chr03	43868437	C	G	G	C	intergenic	gene:Glyma.03G239900(dist=14429),gene:Glyma.03G240000(dist=5842)
Chr03	43868631	T	A	A	T	intergenic	gene:Glyma.03G239900(dist=14623),gene:Glyma.03G240000(dist=5648)
Chr03	43868657	T	C	C	T	intergenic	gene:Glyma.03G239900(dist=14649),gene:Glyma.03G240000(dist=5622)
Chr03	43868676	A	T	T	A	intergenic	gene:Glyma.03G239900(dist=14668),gene:Glyma.03G240000(dist=5603)
Chr03	43868704	C	T	T	C	intergenic	gene:Glyma.03G239900(dist=14696),gene:Glyma.03G240000(dist=5575)
Chr03	43868747	A	T	T	A	intergenic	gene:Glyma.03G239900(dist=14739),gene:Glyma.03G240000(dist=5532)
Chr03	43868769	G	A	A	G	intergenic	gene:Glyma.03G239900(dist=14761),gene:Glyma.03G240000(dist=5510)
Chr03	43868916	A	G	G	A	intergenic	gene:Glyma.03G239900(dist=14908),gene:Glyma.03G240000(dist=5363)
Chr03	43869056	T	A	A	T	intergenic	gene:Glyma.03G239900(dist=15048),gene:Glyma.03G240000(dist=5223)
Chr03	43869185	A	C	C	A	intergenic	gene:Glyma.03G239900(dist=15177),gene:Glyma.03G240000(dist=5094)
Chr03	43869215	C	T	T	C	intergenic	gene:Glyma.03G239900(dist=15207),gene:Glyma.03G240000(dist=5064)
Chr03	43869357	G	C	C	G	intergenic	gene:Glyma.03G239900(dist=15349),gene:Glyma.03G240000(dist=4922)
Chr03	43869470	A	G	G	A	intergenic	gene:Glyma.03G239900(dist=15462),gene:Glyma.03G240000(dist=4809)
Chr03	43869541	G	T	T	G	intergenic	gene:Glyma.03G239900(dist=15533),gene:Glyma.03G240000(dist=4738)
Chr03	43869596	T	C	C	T	intergenic	gene:Glyma.03G239900(dist=15588),gene:Glyma.03G240000(dist=4683)
Chr03	43870002	T	G	G	T	intergenic	gene:Glyma.03G239900(dist=15994),gene:Glyma.03G240000(dist=4277)
[truncated: 36,453 more rows]

## Sheet: Table S5
Table S5. Significant InDel mutants and mutant genes between Guizao1 and B13 in three main effect QTLs.
Chromosomes	Loci	REF	ALT	Guizao1	BX13	region	change
Chr03	42774712	GT	G	GT	G	downstream	gene:Glyma.03G225400(dist=891)
Chr03	42777612	C	CTTTGAAG	C	CTTTGAAG	intronic	gene:Glyma.03G225400
Chr03	42781213	G	GA	G	GA	intronic	gene:Glyma.03G225400
Chr03	42781361	C	CGGAGAGAGAG	C	CGGAGAGAGAG	intronic	gene:Glyma.03G225400
Chr03	42782699	TA	T	TA	T	intergenic	gene:Glyma.03G225400(dist=1070),gene:Glyma.03G225500(dist=4148)
Chr03	42784173	C	CA	C	CA	intergenic	gene:Glyma.03G225400(dist=2543),gene:Glyma.03G225500(dist=2675)
Chr03	42786264	GT	GTT,G	GTT	G	upstream	gene:Glyma.03G225500(dist=583)
Chr03	42786642	TTA	T	TTA	T	upstream	gene:Glyma.03G225500(dist=204)
Chr03	42792969	C	CTT,CT	C	CTT	intronic	gene:Glyma.03G225600
Chr03	42793533	TAAATTG	T	TAAATTG	T	intronic	gene:Glyma.03G225600
Chr03	42793688	TACTCACTC	T	TACTCACTC	T	upstream	gene:Glyma.03G225600(dist=1)
Chr03	42793843	CT	C	CT	C	upstream	gene:Glyma.03G225600(dist=156)
Chr03	42806967	G	GACAC	GACAC	GACAC	intronic	gene:Glyma.03G225800
Chr03	42916576	G	GGTT	GGTT	GGTT	intergenic	gene:Glyma.03G227200(dist=3852),gene:Glyma.03G227300(dist=2195)
Chr03	42930043	C	CT	CT	C	intergenic	gene:Glyma.03G227400(dist=2410),gene:Glyma.03G227500(dist=6757)
Chr03	42932973	GT	G	G	GT	intergenic	gene:Glyma.03G227400(dist=5341),gene:Glyma.03G227500(dist=3826)
Chr03	42934844	TTTTTTTTATTC	T	T	TTTTTTTTATTC	intergenic	gene:Glyma.03G227400(dist=7212),gene:Glyma.03G227500(dist=1945)
Chr03	42935576	G	GA	GA	G	intergenic	gene:Glyma.03G227400(dist=7943),gene:Glyma.03G227500(dist=1224)
Chr03	42939368	GTTT	G	G	GTTT	intronic	gene:Glyma.03G227500
Chr03	42941057	T	TA	TA	T	UTR3	gene:Glyma.03G227500(transcript:KRH68384:c.*238_*239insA,transcript:KRH68386:c.*238_*239insA,transcript:KRH68385:c.*238_*239insA)
Chr03	42941541	T	TA	TA	T	downstream	gene:Glyma.03G227500(dist=342)
Chr03	42944474	C	CA	CA	C	intergenic	gene:Glyma.03G227500(dist=3275),gene:Glyma.03G227600(dist=1150)
Chr03	42945420	TA	T	T	TA	upstream	gene:Glyma.03G227600(dist=203)
Chr03	42945433	TTAGC	T	T	TTAGC	upstream	gene:Glyma.03G227600(dist=187)
Chr03	42949901	TC	T	T	TC	intronic	gene:Glyma.03G227600
Chr03	42950817	C	CAACATATAAG	CAACATATAAG	C	UTR3	gene:Glyma.03G227600(transcript:KRH68387:c.*464_*465insAACATATAAG)
Chr03	42953353	GAA	G	G	GAA	intergenic	gene:Glyma.03G227600(dist=2465),gene:Glyma.03G227700(dist=7928)
Chr03	42953898	CA	C	C	CA	intergenic	gene:Glyma.03G227600(dist=3010),gene:Glyma.03G227700(dist=7384)
Chr03	42955510	GA	G	G	GA	intergenic	gene:Glyma.03G227600(dist=4622),gene:Glyma.03G227700(dist=5772)
Chr03	42961128	T	TG	TG	T	downstream	gene:Glyma.03G227700(dist=155)
Chr03	42966416	TA	T	T	TA	intergenic	gene:Glyma.03G227700(dist=2051),gene:Glyma.03G227800(dist=13810)
Chr03	42973258	GA	G	G	GA	intergenic	gene:Glyma.03G227700(dist=8893),gene:Glyma.03G227800(dist=6968)
Chr03	42976464	T	TAC,TAG	TAG	T	intergenic	gene:Glyma.03G227700(dist=12098),gene:Glyma.03G227800(dist=3763)
Chr03	42977688	GT	G	G	GT	intergenic	gene:Glyma.03G227700(dist=13323),gene:Glyma.03G227800(dist=2538)
Chr03	42978773	GA	G	G	GA	intergenic	gene:Glyma.03G227700(dist=14408),gene:Glyma.03G227800(dist=1453)
Chr03	42979395	TCTTATACTCCTATGTGATGATATTC	T	T	TCTTATACTCCTATGTGATGATATTC	downstream	gene:Glyma.03G227800(dist=807)
Chr03	42979506	CTTT	C	C	CTTT	downstream	gene:Glyma.03G227800(dist=718)
Chr03	42980389	TA	T	T	TA	intronic	gene:Glyma.03G227800
Chr03	42981760	C	CA	CA	C	intronic	gene:Glyma.03G227800
Chr03	42983060	TAA	T	T	TAA	intronic	gene:Glyma.03G227800
Chr03	42987226	T	TA	TA	T	intergenic	gene:Glyma.03G227800(dist=2879),gene:Glyma.03G227900(dist=1301)
Chr03	42987401	CT	C	C	CT	intergenic	gene:Glyma.03G227800(dist=3055),gene:Glyma.03G227900(dist=1125)
Chr03	42994367	GA	G	G	GA	intergenic	gene:Glyma.03G227900(dist=3730),gene:Glyma.03G228000(dist=24506)
Chr03	42997010	CT	C	C	CT	intergenic	gene:Glyma.03G227900(dist=6373),gene:Glyma.03G228000(dist=21863)
Chr03	43001094	GA	G	G	GA	intergenic	gene:Glyma.03G227900(dist=10457),gene:Glyma.03G228000(dist=17779)
Chr03	43002056	T	TA	TA	T	intergenic	gene:Glyma.03G227900(dist=11418),gene:Glyma.03G228000(dist=16818)
Chr03	43006163	CAAAA	C	C	CAAAA	intergenic	gene:Glyma.03G227900(dist=15526),gene:Glyma.03G228000(dist=12707)
Chr03	43008767	TA	T	T	TA	intergenic	gene:Glyma.03G227900(dist=18130),gene:Glyma.03G228000(dist=10106)
Chr03	43009089	TC	T	T	TC	intergenic	gene:Glyma.03G227900(dist=18452),gene:Glyma.03G228000(dist=9784)
Chr03	43009193	GT	G	G	GT	intergenic	gene:Glyma.03G227900(dist=18556),gene:Glyma.03G228000(dist=9680)
Chr03	43011545	T	TA	TA	T	intergenic	gene:Glyma.03G227900(dist=20907),gene:Glyma.03G228000(dist=7329)
Chr03	43012173	GT	G	G	GT	intergenic	gene:Glyma.03G227900(dist=21536),gene:Glyma.03G228000(dist=6700)
Chr03	43014089	G	GA	GA	G	intergenic	gene:Glyma.03G227900(dist=23451),gene:Glyma.03G228000(dist=4785)
Chr03	43014216	GA	G	G	GA	intergenic	gene:Glyma.03G227900(dist=23579),gene:Glyma.03G228000(dist=4657)
Chr03	43016065	T	TTTG	TTTG	T	intergenic	gene:Glyma.03G227900(dist=25427),gene:Glyma.03G228000(dist=2809)
Chr03	43017135	G	GTT	GTT	G	intergenic	gene:Glyma.03G227900(dist=26497),gene:Glyma.03G228000(dist=1739)
Chr03	43017977	TTA	T	T	TTA	downstream	gene:Glyma.03G228000(dist=895)
Chr03	43023184	CT	C	C	CT	upstream	gene:Glyma.03G228100(dist=575)
Chr03	43025184	C	CAT	CAT	C	intronic	gene:Glyma.03G228100
Chr03	43027710	TAAG	T	T	TAAG	downstream	gene:Glyma.03G228100,gene:Glyma.03G228200(dist=620)
Chr03	43034102	TA	T	TA	T	upstream	gene:Glyma.03G228200(dist=706)
Chr03	43036819	CGTCTCT	C	C	CGTCTCT	intergenic	gene:Glyma.03G228200(dist=3423),gene:Glyma.03G228300(dist=1996)
Chr03	43046779	CT	C	C	CT	upstream	gene:Glyma.03G228400(dist=526)
Chr03	43061851	TAAAAAAAA	T	T	TAAAAAAAA	intronic	gene:Glyma.03G228500
Chr03	43075511	G	GGTT	GGTT	G	intergenic	gene:Glyma.03G228700(dist=2421),gene:Glyma.03G228800(dist=9932)
Chr03	43076307	G	GA	GA	G	intergenic	gene:Glyma.03G228700(dist=3217),gene:Glyma.03G228800(dist=9136)
Chr03	43076513	TAATTTTTAAAAGAGGAAAAAATTA	T	TAATTTTTAAAAGAGGAAAAAATTA	T	intergenic	gene:Glyma.03G228700(dist=3424),gene:Glyma.03G228800(dist=8906)
Chr03	43077663	C	CAACTTT	CAACTTT	C	intergenic	gene:Glyma.03G228700(dist=4573),gene:Glyma.03G228800(dist=7780)
Chr03	43077974	G	GA	GA	G	intergenic	gene:Glyma.03G228700(dist=4884),gene:Glyma.03G228800(dist=7469)
Chr03	43078149	CAA	C	C	CAA	intergenic	gene:Glyma.03G228700(dist=5060),gene:Glyma.03G228800(dist=7292)
[truncated: 3,097 more rows]

## Sheet: Table S6
Table S6. Expression analysis of mutant genes in soybean in different developmental stages and tissues.
[truncated: 159 more rows]

[truncated: 2 more sheets: Table S7, Tbble S8]
